# Supplementary material for: Poly[[diaqua­bis­{μ-4-[6-(4-carb­oxy­phen­yl)-4,4′-bipyridin-2-yl]benzoato-κ2 O:N 1′}copper(II)] dimethyl­formamide tetra­solvate]
Source: Acta Crystallogr Sect E Struct Rep Online. 2013 Mar 13;69(Pt 4):m202–3. doi: 10.1107/S1600536813006430 (PMC3629482; doi:10.1107/S1600536813006430)
Supplement: Supplementary file 2 [file e-69-0m202-Isup2.hkl]

# 
# h,k,l, Fc-squared, Fo-squared, sigma(Fo-squared) and status flag 
# 
data_I
_shelx_title ' p21n in P2(1)/n' 
_shelx_refln_list_code          4 
_shelx_F_calc_maximum      312.34 
_exptl_crystal_F_000      1238.00 
_reflns_d_resolution_high  0.8253 
 
loop_ 
 _symmetry_equiv_pos_as_xyz 
 'x, y, z' 
 '-x+1/2, y+1/2, -z+1/2' 
 '-x, -y, -z' 
 'x-1/2, -y-1/2, z-1/2' 
 
_cell_length_a     7.7161 
_cell_length_b    17.5505 
_cell_length_c    20.9474 
_cell_angle_alpha  90.000 
_cell_angle_beta   96.800 
_cell_angle_gamma  90.000 
 
_shelx_F_squared_multiplier     1.000 
 
loop_ 
 _refln_index_h 
 _refln_index_k 
 _refln_index_l 
 _refln_F_squared_calc 
 _refln_F_squared_meas 
 _refln_F_squared_sigma 
 _refln_observed_status 
   2   0   0        8.32       16.84      9.47 o 
   4   0   0    10738.81    11383.81    302.07 o 
   6   0   0      671.79      805.16     53.68 o 
   8   0   0       70.72      121.04     36.84 o 
   1   1   0    14294.94    14654.14    251.18 o 
   2   1   0     5120.98     4604.69     88.93 o 
   3   1   0     2128.20     1806.06     46.14 o 
   4   1   0      146.38      207.69     18.22 o 
   5   1   0     2090.98     2010.06     58.39 o 
   6   1   0       32.30       23.72     14.38 o 
   7   1   0      143.65      111.35     21.95 o 
   8   1   0      149.96      128.38     24.53 o 
   9   1   0       49.74       49.44     25.67 o 
   1   2   0      458.63      485.28     25.26 o 
   2   2   0     1845.79     2000.43     69.99 o 
   3   2   0      588.99      547.37     30.00 o 
   4   2   0     1061.03      869.82     33.47 o 
   5   2   0      166.03      151.48     36.84 o 
   6   2   0     1602.69     1821.07    104.72 o 
   7   2   0       12.35       10.12     15.58 o 
   8   2   0      183.72      171.67     28.94 o 
   9   2   0       24.17       11.05     23.68 o 
   1   3   0    67627.09    70032.91   1180.34 o 
   2   3   0     3807.54     5399.43    104.55 o 
   3   3   0     7388.30     7434.52    144.01 o 
   4   3   0      302.00      355.96     25.27 o 
   5   3   0     1140.75     1133.53     43.53 o 
   6   3   0      132.43      139.99     21.12 o 
   7   3   0      462.85      536.14     57.36 o 
   8   3   0       91.76      103.04     25.01 o 
   9   3   0        3.23        8.83     22.18 o 
   0   4   0     2312.64     2848.75     64.68 o 
   1   4   0     7912.93     8765.12    120.94 o 
   2   4   0    10903.17    11749.13    213.21 o 
   3   4   0      373.54      387.34     21.87 o 
   4   4   0     2945.71     2956.95     74.42 o 
   5   4   0        0.23       -1.52     17.37 o 
   6   4   0      568.20      498.77     65.78 o 
   7   4   0      535.07      525.70     43.68 o 
   8   4   0       17.93       33.75     33.15 o 
   9   4   0        1.73      -18.07     21.43 o 
   1   5   0     9174.40     7824.40    111.45 o 
   2   5   0     7201.80     6920.55    116.19 o 
   3   5   0    14157.71    13702.97    252.26 o 
   4   5   0      223.56      180.93     19.35 o 
   5   5   0     1433.29     1518.75     53.21 o 
   6   5   0       68.31       55.14     18.97 o 
   7   5   0      229.06      265.15     31.98 o 
   8   5   0      128.53       72.71     27.89 o 
   9   5   0       43.68       73.80     27.16 o 
   0   6   0     5418.81     6198.53    131.53 o 
   1   6   0     4161.83     4371.35     74.29 o 
   2   6   0     3586.11     3638.17     63.42 o 
   3   6   0        0.54        4.21      8.93 o 
   4   6   0     8244.18     8724.12    175.60 o 
   5   6   0       14.98       12.43     13.75 o 
   6   6   0      186.69      132.07     28.42 o 
   7   6   0       20.95       43.29     19.71 o 
   8   6   0       84.96       70.37     24.18 o 
   1   7   0     1411.40     1650.82     37.16 o 
   2   7   0     1246.72     1551.81     39.02 o 
   3   7   0     5100.08     5274.84    121.48 o 
   4   7   0       77.80      112.75     16.92 o 
   5   7   0     1724.46     1776.11     60.23 o 
   6   7   0      794.27      794.75     48.74 o 
   7   7   0        1.32      -23.15     23.15 o 
   8   7   0      127.92      102.73     46.31 o 
   0   8   0     9318.81     8460.08    179.19 o 
   1   8   0     1464.80     1425.49     35.63 o 
   2   8   0    11014.86    10367.69    153.11 o 
   3   8   0     1767.41     1787.96     91.84 o 
   4   8   0     2367.91     2453.85     68.83 o 
   5   8   0       45.33       65.46     17.68 o 
   6   8   0      241.51      318.42     54.20 o 
   7   8   0       38.46       34.07     21.12 o 
   8   8   0        2.16      -19.97     19.97 o 
   1   9   0     2510.50     3036.58     60.30 o 
   2   9   0      188.17      220.21     17.63 o 
   3   9   0     1056.75     1119.28     38.01 o 
   4   9   0      210.36      187.93     20.73 o 
   5   9   0      803.17      816.97     54.27 o 
   6   9   0       74.34      -14.73     27.36 o 
   7   9   0        7.52      -16.22     18.88 o 
   8   9   0       29.12       50.52     25.30 o 
   0  10   0       17.95       27.85     14.38 o 
   1  10   0      410.31      366.00     25.22 o 
   2  10   0      630.50      571.76     28.36 o 
   3  10   0      133.20      119.52     16.98 o 
   4  10   0      745.53      740.37     36.42 o 
   5  10   0     1016.89     1010.87     57.17 o 
   6  10   0      118.44      105.17     24.11 o 
   7  10   0      112.00      109.69     28.47 o 
   8  10   0       34.17       25.44     27.90 o 
   1  11   0     4643.30     4500.91     84.17 o 
   2  11   0       19.71       56.36     13.17 o 
   3  11   0      862.71      928.59     36.93 o 
   4  11   0      204.91      221.33     23.20 o 
   5  11   0     1049.64     1069.12     45.90 o 
   6  11   0       96.06      109.25     25.03 o 
   7  11   0      104.23      121.91     30.49 o 
   0  12   0     3260.50     3552.23    103.92 o 
   1  12   0      532.39      512.31     33.19 o 
   2  12   0     2350.91     2303.94     60.16 o 
   3  12   0       36.73       35.83     13.08 o 
   4  12   0      114.99       89.81     18.72 o 
   5  12   0      361.68      481.29     40.15 o 
   6  12   0      374.19      439.16     42.23 o 
   7  12   0       48.69       22.92     35.26 o 
   1  13   0      713.75      720.88     36.51 o 
   2  13   0       26.57       21.59     13.37 o 
   3  13   0      260.56      257.48     23.81 o 
   4  13   0       77.18      124.39     27.74 o 
   5  13   0      676.63      773.29     51.70 o 
   6  13   0       53.13       52.88     23.22 o 
   7  13   0       60.96       92.62     46.31 o 
   0  14   0       43.46       93.79     24.26 o 
   1  14   0        0.47       11.39     12.76 o 
   2  14   0     1903.07     1836.73     53.76 o 
   3  14   0      299.67      342.07     42.84 o 
   4  14   0       11.07       -0.47     15.75 o 
   5  14   0      143.55       85.90     25.90 o 
   6  14   0      546.48      579.77     49.74 o 
   1  15   0      804.38      902.67     43.93 o 
   2  15   0      592.70      597.55     36.15 o 
   3  15   0      139.56      101.25     19.83 o 
   4  15   0      221.95      220.14     27.90 o 
   5  15   0      316.76      248.65     35.13 o 
   6  15   0      344.49      280.19     38.36 o 
   0  16   0       16.57       12.96     20.51 o 
   1  16   0      824.15      983.54     54.38 o 
   2  16   0      676.96      660.42     39.30 o 
   3  16   0      127.44      136.30     30.38 o 
   4  16   0      105.55       92.18     26.03 o 
   5  16   0      100.17      109.14     28.78 o 
   6  16   0      149.62      106.35     30.34 o 
   1  17   0      643.69      643.94     40.33 o 
   2  17   0      263.57      240.17     27.38 o 
   3  17   0       82.80       44.22     19.33 o 
   4  17   0        7.32       19.88     23.01 o 
   5  17   0       23.69       61.93     31.05 o 
   0  18   0      342.81      433.36     50.29 o 
   1  18   0       20.55       44.15     19.46 o 
   2  18   0      214.68      237.63     28.42 o 
   3  18   0       63.38       73.89     22.16 o 
   4  18   0       71.21       77.02     28.30 o 
   1  19   0      425.24      474.94     38.28 o 
   2  19   0       10.15       15.86     21.27 o 
   3  19   0       80.22       72.42     23.13 o 
   4  19   0       26.47       36.32     26.55 o 
   0  20   0      217.29      286.29     46.53 o 
   1  20   0       83.26      100.18     24.88 o 
   2  20   0       62.81       84.41     24.65 o 
   3  20   0       24.59       27.03     27.24 o 
   1  21   0       14.36       -0.81     22.00 o 
  -9   0   1        3.11       35.78     32.63 o 
  -7   0   1      273.83      308.38     44.20 o 
  -5   0   1       15.17        5.26     13.68 o 
  -3   0   1     6238.50     6327.61    172.61 o 
  -1   0   1    14781.96    14349.74    345.22 o 
   1   0   1    11866.95    11906.90    294.70 o 
   3   0   1     5148.58     5035.15    144.19 o 
   5   0   1       38.50       18.94     16.84 o 
   7   0   1       87.24       42.10     24.21 o 
   9   0   1        4.26       88.41     38.94 o 
  -9   1   1       24.58        4.81     28.42 o 
  -8   1   1       11.20       14.10     22.63 o 
  -7   1   1        0.83       -4.41     13.33 o 
  -6   1   1      433.80      504.41     34.23 o 
  -5   1   1     1088.50     1173.29     42.00 o 
  -4   1   1     1918.47     1806.46     49.85 o 
  -3   1   1       42.76      123.00     11.91 o 
  -2   1   1     8549.35     9038.70    162.24 o 
  -1   1   1      897.76     1034.60     33.68 o 
   1   1   1      443.87      396.63     12.26 o 
   2   1   1    48213.75    52004.62    881.16 o 
   3   1   1       19.28        3.16     10.00 o 
   4   1   1      153.71      247.80     20.46 o 
   5   1   1      596.87      540.40     32.37 o 
   6   1   1      407.51      374.83     37.89 o 
   7   1   1       52.56       68.94     20.09 o 
   8   1   1       58.76       75.78     22.33 o 
   9   1   1        0.00        3.16     22.33 o 
  -9   2   1       22.43       32.16     24.42 o 
  -8   2   1       23.29        7.39     17.90 o 
  -7   2   1      335.27      402.28     38.94 o 
  -6   2   1      415.72      399.12     31.62 o 
  -5   2   1        2.32        0.60     10.52 o 
  -4   2   1      429.43      501.24     30.52 o 
  -3   2   1     3089.17     2856.48     64.75 o 
  -2   2   1    11507.34    12547.95    222.14 o 
  -1   2   1      322.02      401.06     13.63 o 
   0   2   1     1085.97     1008.76     22.62 o 
   1   2   1    12965.40    12637.67    219.92 o 
   2   2   1      645.68      596.45     32.63 o 
   3   2   1     7716.75     7147.06    138.42 o 
   4   2   1      497.85      589.88     33.68 o 
   5   2   1      358.38      251.85     23.04 o 
   6   2   1        6.40       14.73     18.94 o 
   7   2   1      743.01      728.78     45.38 o 
   8   2   1        6.25        2.17     23.68 o 
   9   2   1       31.98       66.68     27.16 o 
  -9   3   1        3.80       -0.32     22.93 o 
  -8   3   1        0.67       21.20     20.97 o 
  -7   3   1       54.01       52.87     35.26 o 
  -6   3   1      423.83      399.14     32.21 o 
  -5   3   1        1.31       -4.60     10.52 o 
  -4   3   1     1723.06     1762.67     51.34 o 
  -3   3   1       20.79       16.84     11.58 o 
  -2   3   1     1302.54     1338.84     34.88 o 
  -1   3   1     5221.48     5746.46    154.72 o 
   0   3   1      134.01      193.44     10.11 o 
   1   3   1     3561.29     3469.54     59.17 o 
   2   3   1     2745.69     2433.83     54.70 o 
   3   3   1      507.61      389.49     21.54 o 
   4   3   1     2223.41     2006.58     56.19 o 
   5   3   1       63.38       71.60     15.99 o 
   6   3   1      267.13      300.67     46.31 o 
   7   3   1      161.19      137.74     24.86 o 
   8   3   1        5.36       -6.06     17.90 o 
   9   3   1        1.39       -7.14     22.10 o 
  -9   4   1        0.74      -20.48     20.48 o 
  -8   4   1      185.80      225.24     31.26 o 
  -7   4   1      126.28      127.68     31.57 o 
  -6   4   1       69.07       64.50     17.68 o 
  -5   4   1     1104.04     1147.07     56.31 o 
  -4   4   1      137.64      109.89     15.24 o 
  -3   4   1     2146.73     1808.65     54.20 o 
  -2   4   1     1914.84     1978.83     47.89 o 
  -1   4   1    11699.60    11452.49    154.26 o 
   0   4   1       17.82       70.16      6.69 o 
   1   4   1     2878.34     2669.85     44.42 o 
   2   4   1       83.60      120.09     11.12 o 
   3   4   1      974.10     1192.36     37.93 o 
   4   4   1     2100.00     2035.53     83.15 o 
   5   4   1      299.10      344.13     28.65 o 
   6   4   1       45.58       13.83     15.58 o 
   7   4   1       93.11       82.47     21.95 o 
   8   4   1       12.99       31.88     20.48 o 
   9   4   1        0.30        9.23     23.97 o 
  -9   5   1      127.95      108.21     30.13 o 
  -8   5   1        0.46        6.22     22.63 o 
  -7   5   1       34.63       39.58     18.97 o 
  -6   5   1      129.72      107.13     49.47 o 
  -5   5   1       44.96       49.24     15.24 o 
  -4   5   1      499.58      343.51     25.60 o 
  -3   5   1     1455.66     1325.18     41.06 o 
  -2   5   1     5155.58     5343.90    196.82 o 
  -1   5   1        0.03       11.42      9.11 o 
   0   5   1     4051.51     3866.08     61.05 o 
   1   5   1     6449.48     6053.97     89.44 o 
   2   5   1     3055.91     3096.79     54.02 o 
   3   5   1      567.22      601.72     27.16 o 
   4   5   1     3528.94     3573.88     86.29 o 
   5   5   1      325.83      418.36     32.75 o 
   6   5   1      651.40      659.10     57.89 o 
   7   5   1        2.04       10.03     18.94 o 
   8   5   1       48.23       66.21     24.53 o 
  -8   6   1       14.33       11.90     20.80 o 
  -7   6   1      356.58      344.77     47.36 o 
  -6   6   1        8.39        3.71     14.08 o 
  -5   6   1      525.71      558.88     51.57 o 
  -4   6   1       78.24      110.28     17.89 o 
  -3   6   1     5150.45     5840.16    121.88 o 
  -2   6   1      169.41       74.47     10.31 o 
  -1   6   1      998.15     1031.07     31.90 o 
   0   6   1        9.02       68.36     10.63 o 
   1   6   1      363.72      399.34     18.19 o 
   2   6   1      927.20      750.02     23.58 o 
   3   6   1     8711.58     7623.57    152.54 o 
   4   6   1     1650.33     1712.17    104.20 o 
   5   6   1     1350.06     1277.73     72.62 o 
   6   6   1       34.89       20.52     16.37 o 
   7   6   1      330.57      348.44     34.60 o 
   8   6   1        0.30       46.58     22.93 o 
  -8   7   1      150.98      155.86     29.22 o 
  -7   7   1        5.76       16.84     19.31 o 
  -6   7   1      174.73      189.10     26.79 o 
  -5   7   1        0.63       33.68     23.15 o 
  -4   7   1      821.86      797.31     39.47 o 
  -3   7   1      175.59      247.36     21.99 o 
  -2   7   1    11572.39    12250.00    174.54 o 
  -1   7   1     2121.26     2527.74     49.41 o 
   0   7   1      927.58      836.53     24.99 o 
   1   7   1     4137.71     3389.81     60.27 o 
   2   7   1     9006.54     8925.44    132.31 o 
   3   7   1       16.04       24.02      9.28 o 
   4   7   1       80.99       61.97     15.26 o 
   5   7   1      222.38      214.27     25.26 o 
   6   7   1     1172.61     1176.75     68.41 o 
   7   7   1       22.36        3.10     41.57 o 
   8   7   1       34.17       74.03     25.47 o 
  -8   8   1      100.51       96.69     27.72 o 
  -7   8   1       65.10       50.07     21.87 o 
  -6   8   1      339.18      452.71    121.04 o 
  -5   8   1        3.51        9.82     12.85 o 
  -4   8   1     3201.35     3344.10     86.51 o 
  -3   8   1     1559.88     1306.45     39.58 o 
  -2   8   1     1520.86     1766.91     42.26 o 
  -1   8   1     5195.83     4949.23     82.90 o 
   0   8   1       74.22       76.35     10.71 o 
   1   8   1     6669.32     6631.66    111.54 o 
   2   8   1      209.25      250.07     21.57 o 
   3   8   1       98.60       78.18     13.24 o 
   4   8   1     1152.25     1118.37     38.42 o 
   5   8   1     1015.53      993.88     45.11 o 
   6   8   1       37.95       16.55     18.71 o 
   7   8   1       35.79      -10.29     19.71 o 
   8   8   1       14.15       14.17     22.69 o 
  -8   9   1       25.60       45.35     26.02 o 
  -7   9   1       53.57       11.13     20.80 o 
  -6   9   1       82.87       54.73     20.84 o 
  -5   9   1       14.45       39.27     18.42 o 
  -4   9   1     1094.49     1140.99     42.40 o 
  -3   9   1      621.32      774.00     33.82 o 
  -2   9   1      448.14      464.38     21.76 o 
  -1   9   1      582.20      603.31     26.07 o 
   0   9   1      717.48      768.88     27.23 o 
   1   9   1       10.52        3.79      6.94 o 
   2   9   1      979.17      911.69     33.27 o 
   3   9   1      202.58      218.62     18.41 o 
   4   9   1     1246.93     1247.80    104.08 o 
   5   9   1      108.06       66.87     26.31 o 
   6   9   1        2.39      -22.10     22.10 o 
   7   9   1      155.54      163.04     30.49 o 
   8   9   1      262.67      227.85     36.09 o 
  -8  10   1       78.51       43.69     26.97 o 
  -7  10   1       12.28       28.65     26.31 o 
  -6  10   1        0.21      -24.21     24.21 o 
  -5  10   1      116.83      194.32     28.12 o 
  -4  10   1        5.24       -3.83     11.03 o 
  -3  10   1      674.91      765.94     35.10 o 
  -2  10   1      558.92      521.57     23.75 o 
  -1  10   1     1287.01     1288.60     36.96 o 
   0  10   1      861.31      895.28     44.66 o 
   1  10   1     2498.38     2406.15     53.43 o 
   2  10   1        0.86        5.96      8.96 o 
   3  10   1     1251.47     1211.52     38.82 o 
   4  10   1      333.48      343.80     26.46 o 
   5  10   1       90.02       80.28     20.68 o 
   6  10   1        0.70        3.22     17.95 o 
   7  10   1      587.55      639.97    184.19 o 
   8  10   1       73.41       51.38     28.47 o 
  -7  11   1      172.94      150.24     31.98 o 
  -6  11   1        2.01       -6.36     22.63 o 
  -5  11   1      257.40      255.82     26.05 o 
  -4  11   1      199.60      239.05     40.16 o 
  -3  11   1       11.25        6.28      9.54 o 
  -2  11   1     2546.09     2638.09     59.51 o 
  -1  11   1        1.21       12.63     10.48 o 
   0  11   1     1784.06     1856.66     47.37 o 
   1  11   1       21.92       16.37      9.90 o 
   2  11   1     2829.61     2402.24     65.48 o 
   3  11   1       32.03       46.15     14.21 o 
   4  11   1      565.87      493.98     32.94 o 
   5  11   1      108.28      134.34     24.26 o 
   6  11   1      310.56      250.76     55.26 o 
   7  11   1      152.05      121.39     30.88 o 
  -7  12   1        6.64      -13.91     24.11 o 
  -6  12   1      448.45      430.19     40.19 o 
  -5  12   1      305.68      344.80     30.54 o 
  -4  12   1       90.85       69.60     19.81 o 
  -3  12   1     1315.74     1266.55     45.67 o 
  -2  12   1       98.55       96.63     15.76 o 
  -1  12   1     1267.43     1276.44     50.89 o 
   0  12   1        7.35       35.76     11.93 o 
   1  12   1     2501.35     2587.42    101.63 o 
   2  12   1       15.36       21.51     12.46 o 
   3  12   1      197.45      231.38     21.70 o 
   4  12   1       56.31       55.83     16.69 o 
   5  12   1      257.28      343.23     34.65 o 
   6  12   1      206.95      208.61     31.59 o 
   7  12   1      103.42      137.88     48.41 o 
  -7  13   1       23.62       13.17     36.31 o 
  -6  13   1        1.87       31.85     30.00 o 
  -5  13   1        9.46       36.62     17.94 o 
  -4  13   1      382.89      445.16     43.65 o 
  -3  13   1       15.30       11.85     13.66 o 
  -2  13   1      852.09      934.50     42.20 o 
  -1  13   1      621.64      578.14     32.71 o 
   0  13   1      248.02      293.49     23.66 o 
   1  13   1      124.56       69.64     15.10 o 
   2  13   1     2694.60     2709.41     65.14 o 
   3  13   1      147.86      185.31     21.96 o 
   4  13   1      126.41      134.54     22.20 o 
   5  13   1      178.82      169.41     28.57 o 
   6  13   1      154.53      177.72     49.47 o 
   7  13   1       52.02      -30.52     44.20 o 
  -7  14   1        5.07       20.00     36.84 o 
  -6  14   1       94.63      107.97     26.79 o 
  -5  14   1       22.61        7.08     55.78 o 
  -4  14   1      164.27      188.28     30.49 o 
  -3  14   1      404.07      561.64     52.75 o 
  -2  14   1     1149.95     1174.56     42.89 o 
  -1  14   1       62.53       89.70     21.12 o 
   0  14   1     1153.91     1189.05     46.72 o 
   1  14   1      735.63      646.27     35.33 o 
   2  14   1        1.87      -23.70     23.70 o 
   3  14   1     1231.74     1160.78     45.08 o 
   4  14   1       55.12       36.98     21.24 o 
   5  14   1      282.91      308.34     44.20 o 
   6  14   1        0.02        7.64     22.18 o 
  -6  15   1       20.12       46.27     26.51 o 
  -5  15   1      229.39      230.32     33.89 o 
  -4  15   1     1010.14     1006.56     79.46 o 
  -3  15   1      331.80      347.48     31.86 o 
  -2  15   1       82.38      105.87     19.43 o 
  -1  15   1       85.63       53.13     16.72 o 
   0  15   1     3641.09     3817.21    131.86 o 
   1  15   1       45.70       27.19     14.90 o 
   2  15   1      943.76      809.01     41.88 o 
   3  15   1      303.10      343.56     29.56 o 
   4  15   1     1687.04     1835.17     72.42 o 
   5  15   1        0.02        2.94     21.24 o 
   6  15   1        9.65       -0.20     24.71 o 
  -6  16   1        2.35       15.42     26.03 o 
  -5  16   1       90.44       60.21     28.94 o 
  -4  16   1      424.74      362.32     36.78 o 
  -3  16   1      149.90      128.51     24.04 o 
  -2  16   1      224.74      265.16     26.67 o 
  -1  16   1       86.05      130.30     21.25 o 
   0  16   1      136.01      138.37     25.07 o 
   1  16   1      332.98      337.66     29.53 o 
   2  16   1      256.92      202.23     39.35 o 
   3  16   1      203.08      172.81     25.67 o 
   4  16   1      281.16      285.72     41.05 o 
   5  16   1       88.60       51.12     26.03 o 
   6  16   1       91.49      134.20     32.37 o 
  -5  17   1      202.38      146.41     37.89 o 
  -4  17   1        4.75       19.42     19.10 o 
  -3  17   1      214.32      144.48     25.18 o 
  -2  17   1      325.64      340.95     31.92 o 
  -1  17   1      245.03      260.57     28.41 o 
   0  17   1      655.66      589.39     38.75 o 
   1  17   1      314.13      273.62     28.34 o 
   2  17   1      364.14      354.01     31.51 o 
   3  17   1      547.55      506.99     37.27 o 
   4  17   1      340.22      335.77     39.45 o 
   5  17   1       54.44       48.77     26.04 o 
  -4  18   1       50.08       59.32     27.02 o 
  -3  18   1      198.18      236.60     37.91 o 
  -2  18   1      105.67      110.30     22.98 o 
  -1  18   1      586.89      578.78     49.04 o 
   0  18   1       54.01       55.80     19.97 o 
   1  18   1      254.68      243.05     29.47 o 
   2  18   1        7.10       20.40     30.80 o 
   3  18   1      516.14      478.63     37.73 o 
   4  18   1        0.86       -3.97     37.89 o 
  -4  19   1       22.89       -6.50     25.17 o 
  -3  19   1       63.49       53.19     23.63 o 
  -2  19   1      299.41      311.54     35.25 o 
  -1  19   1        3.78       -6.84     17.02 o 
   0  19   1      334.35      363.95     33.93 o 
   1  19   1        1.30       -2.82     18.75 o 
   2  19   1       87.22       53.93     22.22 o 
   3  19   1        0.06        5.95     24.65 o 
   4  19   1       73.76       56.58     28.65 o 
  -3  20   1       86.41       89.90     26.76 o 
  -2  20   1      118.18      103.37     24.74 o 
  -1  20   1      104.41       97.76     24.67 o 
   0  20   1       23.79       44.69     22.11 o 
   1  20   1      181.24      207.87     30.33 o 
   2  20   1       16.78        9.12     20.47 o 
   3  20   1      181.40      146.83     32.62 o 
  -1  21   1       25.73      -10.04     20.49 o 
   0  21   1      178.02      183.80     30.74 o 
   1  21   1      189.50      226.03     35.78 o 
  -8   0   2      201.29      209.45     42.10 o 
  -6   0   2      178.70      118.93     26.31 o 
  -4   0   2     1195.19     1223.00     54.73 o 
  -2   0   2      456.42      827.26     32.63 o 
   0   0   2    28390.03    28537.41    677.81 o 
   2   0   2    97555.88   105249.70   2503.89 o 
   4   0   2    13620.81    13278.30    348.38 o 
   6   0   2      226.24      239.97     36.84 o 
   8   0   2       18.71       52.62     27.36 o 
  -9   1   2        0.42      -17.18     20.38 o 
  -8   1   2       43.42       12.07     22.63 o 
  -7   1   2       52.71       27.97     16.73 o 
  -6   1   2       91.40      112.03     19.18 o 
  -5   1   2       83.91       76.78     14.50 o 
  -4   1   2      208.94      251.98     18.97 o 
  -3   1   2      852.54      941.94     29.39 o 
  -2   1   2      837.37      876.80     24.18 o 
  -1   1   2     5206.27     5767.78    101.93 o 
   0   1   2     3665.98     3416.99     76.31 o 
   1   1   2      147.11      180.35      8.36 o 
   2   1   2    77390.46    79033.04   1459.80 o 
   3   1   2     7005.81     6387.30    125.77 o 
   4   1   2       68.64       69.18     13.75 o 
   5   1   2      298.47      344.86     26.41 o 
   6   1   2      266.33      287.79     34.73 o 
   7   1   2      117.04       83.59     21.20 o 
   8   1   2        0.24       -3.10     18.88 o 
   9   1   2       50.04       37.89     24.56 o 
  -9   2   2       15.70       -3.00     24.42 o 
  -8   2   2       92.54       87.62     24.53 o 
  -7   2   2        8.06       18.94     16.37 o 
  -6   2   2       97.60       94.12     25.26 o 
  -5   2   2       29.80        3.27     11.05 o 
  -4   2   2      425.99      362.29     27.89 o 
  -3   2   2      105.17      109.68     27.89 o 
  -2   2   2      256.29      215.30     13.33 o 
  -1   2   2     7735.23     8303.21    146.17 o 
   0   2   2     1299.24     1145.88     25.01 o 
   1   2   2     2127.07     2053.58     31.59 o 
   2   2   2      174.69      297.71     21.12 o 
   3   2   2       53.49       76.56     11.84 o 
   4   2   2     2331.22     2691.26    219.45 o 
   5   2   2      470.08      447.60     30.88 o 
   6   2   2       96.83      156.44     33.68 o 
   7   2   2       20.03       24.68     18.22 o 
   8   2   2        0.85       22.62     19.71 o 
   9   2   2       15.26       23.15     24.42 o 
  -9   3   2        1.35        2.91     23.50 o 
  -8   3   2       13.39       53.25     25.79 o 
  -7   3   2      169.72      207.82     28.16 o 
  -6   3   2       48.35       39.99     15.63 o 
  -5   3   2       25.83       11.82     11.52 o 
  -4   3   2     2054.73     1862.92     52.43 o 
  -3   3   2     1069.20      772.63     27.90 o 
  -2   3   2      389.98      522.98     19.46 o 
  -1   3   2      707.81      662.57     19.72 o 
   0   3   2      907.76     1238.21     26.08 o 
   1   3   2     8313.46     9047.01    114.26 o 
   2   3   2     8012.64     8362.04    120.58 o 
   3   3   2       25.21       17.14     15.79 o 
   4   3   2        0.84       -5.52     15.26 o 
   5   3   2      588.90      652.95     36.44 o 
   6   3   2       97.36       89.53     23.68 o 
   7   3   2       50.65       37.76     18.56 o 
   8   3   2        0.81        5.89     17.48 o 
   9   3   2       50.00       57.41     29.47 o 
  -9   4   2        3.96       -4.88     22.47 o 
  -8   4   2        3.26       33.81     20.97 o 
  -7   4   2       11.45       -0.95     15.58 o 
  -6   4   2      379.27      426.56     33.39 o 
  -5   4   2      144.11      131.78     18.61 o 
  -4   4   2       44.79       18.94     10.42 o 
  -3   4   2      332.25      156.34     14.38 o 
  -2   4   2      348.33      302.73     16.15 o 
  -1   4   2       14.83       10.53      4.36 o 
   0   4   2      528.44      576.65     16.12 o 
   1   4   2     2198.11     2748.55     47.78 o 
   2   4   2        5.44       20.00      7.16 o 
   3   4   2     3766.02     3911.94     86.33 o 
   4   4   2      383.05      276.81     33.68 o 
   5   4   2      278.67      397.90     53.15 o 
   6   4   2      261.02      276.30     32.10 o 
   7   4   2       19.80       45.11     20.68 o 
   8   4   2        4.41        3.20     18.56 o 
   9   4   2       43.37       42.10     36.84 o 
  -9   5   2        6.88      -16.81     23.04 o 
  -8   5   2       24.19       30.52     20.84 o 
  -7   5   2       35.46       29.67     18.97 o 
  -6   5   2       72.01       78.07     22.63 o 
  -5   5   2     1429.64     1395.44     49.80 o 
  -4   5   2     1229.24     1353.51     67.36 o 
  -3   5   2      491.75      480.20     30.00 o 
  -2   5   2      603.61      620.70     24.26 o 
  -1   5   2     1010.75     1080.25     25.02 o 
   0   5   2    11939.59    11803.03    160.83 o 
   1   5   2       46.15       84.73      8.56 o 
   2   5   2      265.51      314.10     17.91 o 
   3   5   2      933.80      775.23     30.49 o 
   4   5   2      929.96      984.52     51.05 o 
   5   5   2       12.97       -1.47     12.88 o 
   6   5   2      210.57      163.25     24.86 o 
   7   5   2      163.22      180.89     28.59 o 
   8   5   2        0.01        7.67     20.68 o 
  -8   6   2       25.92       46.88     22.69 o 
  -7   6   2        3.73       10.64     17.38 o 
  -6   6   2      594.46      633.94     42.25 o 
  -5   6   2      177.77      175.90     61.57 o 
  -4   6   2      132.93      106.00     15.68 o 
  -3   6   2      110.59       89.99     13.91 o 
  -2   6   2      113.58       81.19     12.00 o 
  -1   6   2     4210.82     3526.19     54.06 o 
   0   6   2    10668.24     9698.86    137.23 o 
   1   6   2     1647.24     1465.94     32.31 o 
   2   6   2     1039.62      909.87     29.62 o 
   3   6   2     1264.29     1086.79     39.34 o 
   4   6   2     1095.67     1261.44     45.77 o 
   5   6   2      165.56      150.51     32.63 o 
   6   6   2       53.54       43.84     19.31 o 
   7   6   2       18.83       17.97     19.18 o 
   8   6   2      293.92      400.45     53.15 o 
  -8   7   2      196.75      226.99     53.68 o 
  -7   7   2       19.04       27.07     19.21 o 
  -6   7   2      214.84      236.31     28.65 o 
  -5   7   2     1486.30     1381.93     79.99 o 
  -4   7   2      818.17      936.70     42.63 o 
  -3   7   2        8.66       -0.79     11.05 o 
  -2   7   2     9948.99    11976.13    156.06 o 
  -1   7   2     1170.90     1220.35     27.54 o 
   0   7   2      569.49      398.65     18.90 o 
   1   7   2     4460.51     4530.39     75.17 o 
   2   7   2      204.42      272.09     17.46 o 
   3   7   2        3.56       11.93      8.13 o 
   4   7   2        0.10        7.77     10.62 o 
   5   7   2      686.88      696.09     38.92 o 
   6   7   2      158.30      233.24     29.02 o 
   7   7   2       22.03       22.54     28.42 o 
   8   7   2      156.40      150.07     58.41 o 
  -8   8   2       16.50       29.50     38.94 o 
  -7   8   2        0.07       -7.68     25.26 o 
  -6   8   2      146.42      187.51     51.57 o 
  -5   8   2       68.91       80.41     21.05 o 
  -4   8   2      916.03      954.79     40.96 o 
  -3   8   2      174.68      226.14     19.02 o 
  -2   8   2      112.81       69.86     11.93 o 
  -1   8   2       44.80       69.32      9.21 o 
   0   8   2     1759.90     2175.74     46.00 o 
   1   8   2     4661.96     5186.11    102.27 o 
   2   8   2      339.44      398.76     29.13 o 
   3   8   2      203.29      188.01     16.40 o 
   4   8   2      333.80      479.23     42.01 o 
   5   8   2      369.82      403.23     34.31 o 
   6   8   2       13.81       -2.04     17.82 o 
   7   8   2        4.14        0.08     19.31 o 
   8   8   2        2.93       41.52     23.04 o 
  -8   9   2       12.63       32.04     24.78 o 
  -7   9   2        6.02        8.15     18.97 o 
  -6   9   2        4.16      -16.14     22.10 o 
  -5   9   2       69.20       62.42     23.68 o 
  -4   9   2        0.35       16.29     10.92 o 
  -3   9   2      351.50      470.73     25.01 o 
  -2   9   2      508.09      531.55     21.10 o 
  -1   9   2     2674.22     2194.40     42.40 o 
   0   9   2     1569.45     1566.29     39.48 o 
   1   9   2     7647.55     7033.27    112.87 o 
   2   9   2      815.89      925.05     58.18 o 
   3   9   2      145.40      105.64     14.03 o 
   4   9   2      428.21      386.20     34.96 o 
   5   9   2        3.76       -6.88     13.40 o 
   6   9   2      130.47       95.13     32.10 o 
   7   9   2       57.99       52.93     25.17 o 
   8   9   2       13.29        9.78     24.11 o 
  -8  10   2       13.79       37.48     25.60 o 
  -7  10   2      209.20      241.02     34.88 o 
  -6  10   2      175.34      203.13     47.36 o 
  -5  10   2        6.37       23.65     20.71 o 
  -4  10   2       50.98       79.07     15.71 o 
  -3  10   2        0.78        6.15      8.69 o 
  -2  10   2      507.02      569.45     23.72 o 
  -1  10   2     1812.24     1952.91     47.29 o 
   0  10   2     1028.29     1057.56     50.34 o 
   1  10   2      152.15      167.18     16.51 o 
   2  10   2     2729.60     2668.08     58.28 o 
   3  10   2        8.15       -8.83      8.83 o 
   4  10   2      254.75      236.30     38.82 o 
   5  10   2        0.60      -10.03     14.39 o 
   6  10   2       27.35       32.55     21.05 o 
   7  10   2        1.03       -4.21     21.58 o 
   8  10   2       48.51      106.87     49.99 o 
  -7  11   2      245.92      278.50     37.76 o 
  -6  11   2      195.87      190.03     29.05 o 
  -5  11   2      739.81      963.58     44.97 o 
  -4  11   2        8.23        3.19     11.11 o 
  -3  11   2      975.50      889.86     34.83 o 
  -2  11   2      476.70      528.98     38.28 o 
  -1  11   2      184.46      143.42     16.03 o 
   0  11   2        0.97        3.33      9.57 o 
   1  11   2      896.12      868.91     32.85 o 
   2  11   2      210.38      298.20     22.46 o 
   3  11   2       38.64       32.69     31.27 o 
   4  11   2        1.20      -12.50     12.50 o 
   5  11   2       32.19       26.79     17.68 o 
   6  11   2       23.73       36.46     20.97 o 
   7  11   2        1.25       -0.90     46.84 o 
  -7  12   2        0.15      -22.47     22.47 o 
  -6  12   2      113.18      123.60     25.54 o 
  -5  12   2       30.13       -0.39     16.78 o 
  -4  12   2       54.38       61.55     19.23 o 
  -3  12   2       84.23       98.18     18.88 o 
  -2  12   2     2736.71     2857.89     73.68 o 
  -1  12   2        0.02       -9.18      9.18 o 
   0  12   2      779.51      730.03     35.07 o 
   1  12   2      859.10      902.11     35.62 o 
   2  12   2      954.14      916.08     35.87 o 
   3  12   2       38.16       36.84     14.25 o 
   4  12   2      401.72      450.54     38.51 o 
   5  12   2       52.35       43.71     21.20 o 
   6  12   2       78.33       87.36     31.57 o 
   7  12   2      111.21       85.25     44.20 o 
  -7  13   2       51.88       63.15     39.99 o 
  -6  13   2       15.26      -18.45     18.45 o 
  -5  13   2      338.81      318.27     30.31 o 
  -4  13   2       71.61       64.97     18.07 o 
  -3  13   2      119.23       71.81     17.27 o 
  -2  13   2       18.09        6.49     12.01 o 
  -1  13   2     1730.81     1688.47     49.41 o 
   0  13   2       60.88       45.32     13.85 o 
   1  13   2      925.62      801.36     36.47 o 
   2  13   2      304.41      274.85     23.61 o 
   3  13   2     1599.94     1603.45     51.01 o 
   4  13   2        9.47       24.01     18.00 o 
   5  13   2      201.67      223.46     74.20 o 
   6  13   2       24.66       20.55     23.17 o 
   7  13   2        0.67      -10.52     38.94 o 
  -7  14   2        0.68       -5.26     39.99 o 
  -6  14   2     1056.39     1170.38     63.60 o 
  -5  14   2       99.39       82.50     21.74 o 
  -4  14   2        3.55        2.42     17.44 o 
  -3  14   2       73.41       50.19     16.70 o 
  -2  14   2     3265.85     3235.30     74.76 o 
  -1  14   2     1521.98     1642.75     50.49 o 
   0  14   2      920.05      827.27     40.38 o 
   1  14   2      123.60      102.10     17.84 o 
   2  14   2     1694.70     1821.10     53.77 o 
   3  14   2       65.34        5.92     18.99 o 
   4  14   2       62.48       82.26     23.97 o 
   5  14   2       10.27       69.95     72.62 o 
   6  14   2       66.38       35.62     24.92 o 
  -6  15   2       37.92       -1.18     32.63 o 
  -5  15   2       49.18       23.63     18.86 o 
  -4  15   2       76.58       91.56     21.50 o 
  -3  15   2       29.65       25.03     16.51 o 
  -2  15   2      433.72      449.82     31.83 o 
  -1  15   2     1345.92     1278.90     48.19 o 
   0  15   2        6.70        3.51     13.61 o 
   1  15   2      353.18      379.66     29.81 o 
   2  15   2       33.68       46.05     16.63 o 
   3  15   2      108.06       89.04     38.60 o 
   4  15   2       68.62      126.06     42.63 o 
   5  15   2      851.48      860.39     58.57 o 
   6  15   2       81.53       94.32     44.20 o 
  -6  16   2      129.87       33.68     41.05 o 
  -5  16   2       10.34       29.20     22.75 o 
  -4  16   2      135.18       86.31     22.76 o 
  -3  16   2      538.53      513.86     44.46 o 
  -2  16   2      260.27      258.65     27.25 o 
  -1  16   2        0.52        5.70     14.28 o 
   0  16   2      103.31       72.88     18.45 o 
   1  16   2      136.00      142.46     21.83 o 
   2  16   2      762.96      775.22     42.88 o 
   3  16   2        4.20       15.40     17.35 o 
   4  16   2       63.65       15.82     22.93 o 
   5  16   2      205.31      172.78     33.83 o 
  -5  17   2       26.14       29.47     37.89 o 
  -4  17   2        0.92      -16.98     16.98 o 
  -3  17   2      565.64      721.65     46.42 o 
  -2  17   2      442.62      408.35     33.20 o 
  -1  17   2      579.90      637.66     51.76 o 
   0  17   2       67.43       85.10     19.71 o 
   1  17   2      927.13     1032.92     50.40 o 
   2  17   2       23.81       26.75     18.22 o 
   3  17   2        2.19       -0.58     20.25 o 
   4  17   2       19.46       38.96     32.10 o 
   5  17   2      230.83      253.76     39.67 o 
  -4  18   2      228.19      269.92     98.93 o 
  -3  18   2      168.63      186.42     28.47 o 
  -2  18   2      202.63      215.84     38.15 o 
  -1  18   2        5.44      -15.93     15.93 o 
   0  18   2      626.36      669.70     42.66 o 
   1  18   2       28.93       17.88     18.38 o 
   2  18   2      228.98      207.74     50.40 o 
   3  18   2        7.81       -3.53     20.93 o 
   4  18   2      105.40      110.22     32.63 o 
  -4  19   2        5.16       -4.87     29.81 o 
  -3  19   2       98.40       89.69     26.20 o 
  -2  19   2       13.10       45.42     20.87 o 
  -1  19   2      558.68      704.90     44.52 o 
   0  19   2        6.99       22.86     19.91 o 
   1  19   2       67.47       59.19     21.63 o 
   2  19   2        3.40       23.25     20.85 o 
   3  19   2       97.58      150.79     29.65 o 
  -3  20   2      112.87       85.25     35.15 o 
  -2  20   2      203.21      195.04     29.22 o 
  -1  20   2        5.86       -4.67     19.31 o 
   0  20   2      223.48      218.62     49.07 o 
   1  20   2       33.59       40.09     23.14 o 
   2  20   2       91.37       85.67     29.47 o 
  -1  21   2      146.72      190.95     34.94 o 
   0  21   2        4.54       -2.40     22.02 o 
   1  21   2      106.87      173.66     52.62 o 
  -9   0   3      121.77      123.14     42.10 o 
  -7   0   3      131.06      139.98     33.68 o 
  -5   0   3       10.87        1.05     13.68 o 
  -3   0   3    11760.76    11494.32    293.65 o 
  -1   0   3    11026.23    10329.27    197.75 o 
   1   0   3       41.46       36.99      9.47 o 
   3   0   3     2020.40     1819.77     68.41 o 
   5   0   3      408.33      361.01     38.94 o 
   7   0   3        8.01       26.31     25.26 o 
   9   0   3        8.56        4.21     31.57 o 
  -9   1   3        0.20       -3.97     22.47 o 
  -8   1   3        8.15       35.14     21.87 o 
  -7   1   3       13.92       26.56     15.88 o 
  -6   1   3       50.78       14.73     12.65 o 
  -5   1   3      290.67      349.06     25.60 o 
  -4   1   3      182.68      143.63     14.88 o 
  -3   1   3      195.16      111.73     11.58 o 
  -2   1   3     3729.47     3741.52     59.15 o 
  -1   1   3    19202.95    18796.98    248.69 o 
   0   1   3     1604.32     1858.16     35.51 o 
   1   1   3      716.93      631.33     15.75 o 
   2   1   3    21848.79    23267.79    314.62 o 
   3   1   3        8.13       28.84      9.28 o 
   4   1   3      218.09      366.49     38.42 o 
   5   1   3      336.63      373.20     28.28 o 
   6   1   3     1715.49     1790.51     60.65 o 
   7   1   3      206.91      166.71     25.27 o 
   8   1   3        2.76       11.60     19.31 o 
   9   1   3       10.03       52.23     28.42 o 
  -9   2   3      100.40       82.98     28.02 o 
  -8   2   3       37.17       31.74     21.43 o 
  -7   2   3       46.66       61.08     21.05 o 
  -6   2   3      202.27      200.81     37.89 o 
  -5   2   3      180.89      185.68     19.46 o 
  -4   2   3      279.97      277.95     20.38 o 
  -3   2   3      781.80      807.48     50.52 o 
  -2   2   3       42.12       55.69      6.58 o 
  -1   2   3      927.48      976.97     27.34 o 
   0   2   3    16527.72    17984.73    260.74 o 
   1   2   3       16.04       34.12      4.78 o 
   2   2   3     8939.70     8203.53    121.40 o 
   3   2   3      917.91      674.65     36.84 o 
   4   2   3     1663.41     2088.51     58.39 o 
   5   2   3      535.51      505.83     36.31 o 
   6   2   3        2.31        1.31     13.75 o 
   7   2   3      442.46      442.33     37.96 o 
   8   2   3        8.03       -7.97     17.48 o 
   9   2   3        0.78       13.92     22.47 o 
  -9   3   3       81.33      109.08     49.47 o 
  -8   3   3       46.79       44.98     21.12 o 
  -7   3   3        5.78       21.05     16.63 o 
  -6   3   3      210.43      210.40     35.78 o 
  -5   3   3      393.61      445.64     29.39 o 
  -4   3   3     3133.08     2952.59     71.34 o 
  -3   3   3       79.11      102.40     12.10 o 
  -2   3   3     1101.34     1235.55     42.99 o 
  -1   3   3     1298.66      872.00     19.10 o 
   0   3   3       20.75       11.17      3.97 o 
   1   3   3     5267.51     5403.17     73.00 o 
   2   3   3      394.87      524.37     26.69 o 
   3   3   3      232.30      177.27     15.99 o 
   4   3   3       87.14       65.08     13.40 o 
   5   3   3      202.15      170.22     21.20 o 
   6   3   3      389.23      468.24     35.30 o 
   7   3   3      191.02      218.90     28.28 o 
   8   3   3       24.85       14.29     20.00 o 
  -9   4   3      129.68      164.94     32.52 o 
  -8   4   3       39.95       79.92     63.68 o 
  -7   4   3       22.70       41.23     26.84 o 
  -6   4   3       58.00       41.14     15.92 o 
  -5   4   3      202.95      243.69     23.04 o 
  -4   4   3     1183.77     1222.49     75.25 o 
  -3   4   3     1418.81     1166.17     55.78 o 
  -2   4   3       21.19        5.75      4.65 o 
  -1   4   3     2436.55     2126.56     41.52 o 
   0   4   3     1184.28     1211.59     24.90 o 
   1   4   3     1478.67     1363.14     26.45 o 
   2   4   3      301.35      439.53     18.05 o 
   3   4   3     2908.01     2814.94     68.09 o 
   4   4   3        3.96       11.54     10.62 o 
   5   4   3      321.62      355.71     29.74 o 
   6   4   3       51.97       36.31     17.12 o 
   7   4   3      361.19      390.18     36.83 o 
   8   4   3       28.76       -4.74     19.35 o 
  -9   5   3        1.34       21.38     32.10 o 
  -8   5   3        5.64       42.51     23.15 o 
  -7   5   3       46.41       33.17     18.56 o 
  -6   5   3      461.62      566.68     38.28 o 
  -5   5   3       49.92       -2.41     11.37 o 
  -4   5   3      267.91      230.17     31.57 o 
  -3   5   3      289.74      336.32     21.99 o 
  -2   5   3     1074.99     1269.89     28.81 o 
  -1   5   3      194.40      294.07     13.51 o 
   0   5   3      854.18     1043.22     24.64 o 
   1   5   3     5071.39     4668.79     61.12 o 
   2   5   3     2033.65     1937.01     36.98 o 
   3   5   3     3636.96     3689.55     84.84 o 
   4   5   3       25.22       17.37     11.16 o 
   5   5   3        1.11        6.74     13.01 o 
   6   5   3      508.75      575.79     85.78 o 
   7   5   3        5.97        0.57     25.79 o 
   8   5   3       61.13       52.19     37.36 o 
  -8   6   3        0.37       -8.92     18.88 o 
  -7   6   3      857.75      957.62     89.99 o 
  -6   6   3      220.66      208.85     25.60 o 
  -5   6   3     1350.96     1295.22     51.05 o 
  -4   6   3      404.58      410.96     28.02 o 
  -3   6   3     1042.99      879.45     40.52 o 
  -2   6   3      196.93      227.74     14.01 o 
  -1   6   3        6.49       12.52      5.93 o 
   0   6   3        8.42        7.07      6.24 o 
   1   6   3     5606.90     4998.43     71.90 o 
   2   6   3       16.28        0.87      5.41 o 
   3   6   3     1314.90     1374.29     34.61 o 
   4   6   3      233.82      170.29     19.71 o 
   5   6   3        5.52       15.65     16.31 o 
   6   6   3      362.90      369.07     56.31 o 
   7   6   3      158.12      225.49     33.68 o 
   8   6   3       10.77       16.43     38.94 o 
  -8   7   3      266.27      277.01     35.35 o 
  -7   7   3      187.11      203.32     35.78 o 
  -6   7   3        1.33       -7.92     14.08 o 
  -5   7   3      432.26      408.81     32.81 o 
  -4   7   3     1867.09     1949.70     62.10 o 
  -3   7   3      907.93      983.74     29.31 o 
  -2   7   3      157.87      102.54     10.06 o 
  -1   7   3     7269.01     7483.89    102.58 o 
   0   7   3      841.05      684.99     22.74 o 
   1   7   3      173.82      292.44     20.01 o 
   2   7   3     3749.57     3662.49     59.86 o 
   3   7   3      139.74      181.17     15.21 o 
   4   7   3       41.37       31.96     10.72 o 
   5   7   3      434.28      392.53     32.32 o 
   6   7   3      430.10      456.02    117.35 o 
   7   7   3       63.08       53.64     41.05 o 
   8   7   3        0.34       10.34     22.62 o 
  -8   8   3       45.09       33.48     23.36 o 
  -7   8   3        4.00       -7.30     18.43 o 
  -6   8   3      368.02      339.99     33.81 o 
  -5   8   3      333.69      410.47     53.68 o 
  -4   8   3     1556.52     1826.69     57.54 o 
  -3   8   3       92.08      143.53     16.35 o 
  -2   8   3     2648.81     2914.95     50.80 o 
  -1   8   3        7.57       10.16     10.35 o 
   0   8   3    10292.63    11561.44    166.03 o 
   1   8   3     3801.05     4442.28     68.96 o 
   2   8   3      126.82      123.27     12.92 o 
   3   8   3      326.28      325.78     22.94 o 
   4   8   3      313.63      287.71     22.37 o 
   5   8   3      558.95      606.21     41.93 o 
   6   8   3      353.47      413.63     53.68 o 
   7   8   3        1.35      -18.97     18.97 o 
   8   8   3       20.12       11.84     61.04 o 
  -8   9   3      139.95      159.05     32.21 o 
  -7   9   3      141.90      113.92     26.67 o 
  -6   9   3      272.73      271.57     60.52 o 
  -5   9   3      259.75      274.75     28.55 o 
  -4   9   3      325.42      245.08     19.63 o 
  -3   9   3       91.87       95.92     11.91 o 
  -2   9   3     1299.34     1148.08     28.78 o 
  -1   9   3      674.42      646.85     23.06 o 
   0   9   3     2058.11     1724.83     42.08 o 
   1   9   3       17.14       47.96     10.50 o 
   2   9   3     2916.84     2557.45     54.06 o 
   3   9   3       23.34        2.57      9.59 o 
   4   9   3      124.50      167.24     22.25 o 
   5   9   3      168.66      133.71     23.50 o 
   6   9   3      132.03      104.20     22.75 o 
   7   9   3       51.97        6.97     29.47 o 
   8   9   3       36.30       45.58     25.60 o 
  -8  10   3       43.18       42.99     34.05 o 
  -7  10   3       56.36        3.91     20.77 o 
  -6  10   3        5.37        5.78     16.65 o 
  -5  10   3       43.12       28.53     13.69 o 
  -4  10   3       39.83       26.12     10.65 o 
  -3  10   3      310.27      273.79     20.50 o 
  -2  10   3      509.00      529.26     24.46 o 
  -1  10   3     1010.52      898.90     28.82 o 
   0  10   3      298.67      250.25     19.54 o 
   1  10   3      622.92      560.81     27.78 o 
   2  10   3       99.18      100.60     14.01 o 
   3  10   3      406.28      337.71     54.11 o 
   4  10   3       70.84       54.71     17.95 o 
   5  10   3        1.62       -3.88     15.92 o 
   6  10   3      251.61      202.71     36.31 o 
   7  10   3       57.79       91.88     26.97 o 
  -8  11   3       55.16       75.78     66.31 o 
  -7  11   3       13.38        4.69     23.93 o 
  -6  11   3      623.35      778.56     53.03 o 
  -5  11   3       79.80       47.65     15.22 o 
  -4  11   3       50.89       68.04     14.08 o 
  -3  11   3       28.85       57.21     12.82 o 
  -2  11   3      533.30      498.37     28.11 o 
  -1  11   3      126.31      159.12     16.72 o 
   0  11   3       57.18       61.54     13.06 o 
   1  11   3      532.29      726.40     31.72 o 
   2  11   3       10.69        6.16     14.58 o 
   3  11   3       22.58       -1.60     10.96 o 
   4  11   3      484.81      492.96     38.06 o 
   5  11   3      151.59      148.20     26.04 o 
   6  11   3       15.60       12.48     19.86 o 
   7  11   3        4.84        3.61     23.36 o 
  -7  12   3       35.98       45.26     39.99 o 
  -6  12   3        5.39       -1.32     16.34 o 
  -5  12   3     1193.86     1213.38     95.47 o 
  -4  12   3      428.27      536.53     45.34 o 
  -3  12   3     1719.93     1891.54     56.67 o 
  -2  12   3       18.50        4.52     10.48 o 
  -1  12   3      500.24      612.53     31.96 o 
   0  12   3       13.03       13.24     10.34 o 
   1  12   3     1330.89     1163.52     49.82 o 
   2  12   3      132.61      153.81     18.88 o 
   3  12   3      299.05      280.26     24.00 o 
   4  12   3      101.62       63.89     42.63 o 
   5  12   3      334.14      403.11     94.72 o 
   6  12   3       27.27       18.87     34.73 o 
   7  12   3       42.06       -8.42     32.63 o 
  -7  13   3        1.29       36.84     38.94 o 
  -6  13   3        9.97       -5.08     19.60 o 
  -5  13   3       34.60      -10.29     20.29 o 
  -4  13   3     1197.30      966.16     57.30 o 
  -3  13   3       68.24      139.07     20.11 o 
  -2  13   3      874.77      814.77     37.24 o 
  -1  13   3       81.96      111.32     21.96 o 
   0  13   3     1760.14     1578.09     63.61 o 
   1  13   3      503.46      510.15     30.47 o 
   2  13   3      269.65      241.41     34.18 o 
   3  13   3      660.65      652.56     36.04 o 
   4  13   3      174.66      240.30     39.47 o 
   5  13   3       46.67       62.44     22.93 o 
   6  13   3       37.22       28.99     34.21 o 
   7  13   3        2.51        5.92     24.71 o 
  -7  14   3        6.16       38.94     45.26 o 
  -6  14   3        3.55      -18.94     33.68 o 
  -5  14   3      851.36      969.91     48.61 o 
  -4  14   3      156.99      107.43     21.45 o 
  -3  14   3      562.19      630.26     39.21 o 
  -2  14   3      446.75      514.04     32.63 o 
  -1  14   3       79.15       56.76     21.85 o 
   0  14   3     2678.62     3016.81    185.94 o 
   1  14   3      173.59      209.86     22.72 o 
   2  14   3      593.26      617.46     35.60 o 
   3  14   3        5.88       30.27     15.07 o 
   4  14   3      567.44      454.57     41.93 o 
   5  14   3      147.76      191.80     32.34 o 
   6  14   3        4.10       36.26     24.02 o 
  -6  15   3        6.60      -23.15     35.78 o 
  -5  15   3        6.13      -24.52     24.52 o 
  -4  15   3     1489.38     1482.23     64.08 o 
  -3  15   3       16.10       25.92     17.29 o 
  -2  15   3        7.75       13.02     14.85 o 
  -1  15   3        0.31      -10.42     13.37 o 
   0  15   3       44.37       30.54     14.91 o 
   1  15   3       14.14        0.46     15.42 o 
   2  15   3      400.85      418.20     31.45 o 
   3  15   3       15.24        1.79     20.76 o 
   4  15   3     1393.52     1189.72     58.78 o 
   5  15   3       82.73       45.49     53.68 o 
   6  15   3       11.19       14.59     25.90 o 
  -6  16   3        8.05      -33.68     37.89 o 
  -5  16   3      324.51      225.74     44.19 o 
  -4  16   3       13.48        5.03     19.30 o 
  -3  16   3      390.39      334.51     40.15 o 
  -2  16   3        0.01       -3.71     14.80 o 
  -1  16   3       34.29       15.32     13.92 o 
   0  16   3       52.86       99.28     19.57 o 
   1  16   3     1063.54     1038.89     49.78 o 
   2  16   3      263.37      182.53     24.60 o 
   3  16   3        5.38       -8.98     17.07 o 
   4  16   3       70.37       38.66     42.63 o 
   5  16   3       11.02        6.68     23.78 o 
  -5  17   3        2.43      -20.00     36.84 o 
  -4  17   3      330.90      374.30     49.31 o 
  -3  17   3      178.24      118.64     24.30 o 
  -2  17   3      744.91      703.36     46.55 o 
  -1  17   3       85.30       94.95     55.30 o 
   0  17   3      655.77      744.85     43.43 o 
   1  17   3      135.96      142.67     24.07 o 
   2  17   3       68.83       95.15     22.48 o 
   3  17   3      167.26      169.08     28.79 o 
   4  17   3       70.71       36.54     23.55 o 
   5  17   3        2.79        9.38     29.47 o 
  -4  18   3       18.61       16.92     28.77 o 
  -3  18   3      259.12      213.47     41.93 o 
  -2  18   3       98.67       60.21     19.49 o 
  -1  18   3      461.63      444.04     35.55 o 
   0  18   3        3.00       21.64     27.63 o 
   1  18   3      149.73      139.69     24.78 o 
   2  18   3        0.07       -8.12     18.27 o 
   3  18   3      360.69      312.62     35.94 o 
   4  18   3       33.49        3.44     47.36 o 
  -4  19   3       11.44       -1.51     29.39 o 
  -3  19   3       69.94       39.42     30.56 o 
  -2  19   3      460.05      448.99     47.06 o 
  -1  19   3       23.78       23.94     19.11 o 
   0  19   3      131.14      158.45     38.42 o 
   1  19   3       51.21       16.13     19.89 o 
   2  19   3      180.32      146.35     29.68 o 
   3  19   3        4.30       15.61     23.58 o 
  -3  20   3       65.37       63.85     32.37 o 
  -2  20   3      239.74      222.27     43.30 o 
  -1  20   3      281.39      333.72     34.94 o 
   0  20   3        0.61       -9.27     18.96 o 
   1  20   3      279.21      294.84     50.63 o 
   2  20   3        1.32       -2.95     28.33 o 
   0  21   3      814.53      858.57     93.21 o 
  -8   0   4      418.10      388.37     53.68 o 
  -6   0   4      594.59      756.75     52.62 o 
  -4   0   4     1239.34     1375.61     57.89 o 
  -2   0   4      232.22      288.38     17.89 o 
   0   0   4     6104.00     7199.01    141.53 o 
   2   0   4      353.97      360.78     24.77 o 
   4   0   4     6169.94     6827.55    198.92 o 
   6   0   4      375.47      325.22     42.10 o 
   8   0   4      150.13       53.68     30.52 o 
  -9   1   4        0.70      -21.38     25.79 o 
  -8   1   4       59.37       66.04     56.83 o 
  -7   1   4      261.92      286.28     30.13 o 
  -6   1   4      245.19      232.86     24.42 o 
  -5   1   4       86.86       99.01     20.00 o 
  -4   1   4       23.41       36.35      9.59 o 
  -3   1   4     1383.01     1287.24     32.42 o 
  -2   1   4       21.06       15.32      4.54 o 
  -1   1   4     1680.50     1476.80     34.09 o 
   0   1   4     5456.31     5397.77     77.00 o 
   1   1   4    10539.66    10133.90    141.17 o 
   2   1   4    28274.89    29197.39    392.84 o 
   3   1   4     2995.56     2567.51     52.41 o 
   4   1   4     4503.49     4939.23    214.71 o 
   5   1   4       54.55       38.31     13.01 o 
   6   1   4      395.26      375.23     31.62 o 
   7   1   4      191.36      232.06     56.83 o 
   8   1   4       29.12       20.83     21.58 o 
  -9   2   4        3.84      -16.52     21.99 o 
  -8   2   4      166.26      265.63     50.52 o 
  -7   2   4        0.55       23.60     24.21 o 
  -6   2   4       89.58       83.34     17.38 o 
  -5   2   4       34.43       49.12     13.33 o 
  -4   2   4     2011.28     1762.98     49.47 o 
  -3   2   4      330.42      323.95     15.33 o 
  -2   2   4        6.03        7.41      4.68 o 
  -1   2   4      377.30      355.12     11.24 o 
   0   2   4     6325.47     6740.37     85.77 o 
   1   2   4     1085.62     1126.36     23.37 o 
   2   2   4       91.28      139.41      9.99 o 
   3   2   4      350.47      331.95     24.23 o 
   4   2   4     4237.12     4644.49    126.30 o 
   5   2   4      316.68      259.27     24.53 o 
   6   2   4       33.70       34.48     15.24 o 
   7   2   4       20.50        4.65     16.73 o 
   8   2   4      202.36      131.43     31.57 o 
  -9   3   4        7.80       20.56     23.78 o 
  -8   3   4       19.96       36.97     20.48 o 
  -7   3   4      279.63      256.32     62.62 o 
  -6   3   4       79.73       75.78     26.31 o 
  -5   3   4       38.76       24.54     18.42 o 
  -4   3   4      888.74     1002.03     35.20 o 
  -3   3   4       37.33       15.52      6.53 o 
  -2   3   4      225.39      209.21     11.71 o 
  -1   3   4     1256.64      964.68     20.42 o 
   0   3   4     2866.85     2782.82     41.18 o 
   1   3   4     4544.64     4582.02     76.83 o 
   2   3   4      830.29     1095.51     25.39 o 
   3   3   4     3651.42     3392.09    120.04 o 
   4   3   4      984.22      872.73     56.83 o 
   5   3   4      333.47      331.62     28.59 o 
   6   3   4        3.51      -12.59     12.59 o 
   7   3   4       49.88       48.27     18.97 o 
   8   3   4        0.63       23.68     20.09 o 
  -9   4   4       14.20       41.44     26.02 o 
  -8   4   4        7.07       -9.69     18.22 o 
  -7   4   4        9.40       -0.32     14.83 o 
  -6   4   4      185.85      158.49     35.78 o 
  -5   4   4      142.29      163.52     19.46 o 
  -4   4   4       84.36      129.94     15.42 o 
  -3   4   4     1783.42     2023.91     43.12 o 
  -2   4   4      222.16      295.99     13.54 o 
  -1   4   4      919.24      828.41     19.60 o 
   0   4   4      129.99       95.30     10.97 o 
   1   4   4      241.04      319.99     13.45 o 
   2   4   4     3313.73     3139.60     52.00 o 
   3   4   4       34.48       37.19     17.94 o 
   4   4   4     1556.76     1488.15     48.37 o 
   5   4   4      291.50      225.39     61.04 o 
   6   4   4      208.90      219.99     26.79 o 
   7   4   4       69.94       86.30     22.62 o 
   8   4   4      111.10      137.32     27.72 o 
  -9   5   4        1.45       21.92     25.03 o 
  -8   5   4      110.97      134.58     27.51 o 
  -7   5   4      256.98      302.01     32.12 o 
  -6   5   4       56.21       33.92     24.73 o 
  -5   5   4      504.64      489.76     73.15 o 
  -4   5   4        4.89       -8.53      8.53 o 
  -3   5   4      990.26     1040.39     34.79 o 
  -2   5   4     1775.71     2098.98     40.67 o 
  -1   5   4      331.05      257.60     11.62 o 
   0   5   4      158.23      172.00      9.71 o 
   1   5   4      187.78      134.78      9.11 o 
   2   5   4     1184.17     1235.63     25.48 o 
   3   5   4     3554.20     3584.35     58.58 o 
   4   5   4        1.19        6.43     10.34 o 
   5   5   4      299.19      288.24     28.25 o 
   6   5   4      254.37      236.77     36.84 o 
   7   5   4       54.46       91.40     23.04 o 
   8   5   4       12.98      -11.00     20.38 o 
  -8   6   4      435.13      543.31     70.52 o 
  -7   6   4        1.96       -9.54     23.68 o 
  -6   6   4     1210.87     1289.54     92.09 o 
  -5   6   4      117.01      175.61     25.79 o 
  -4   6   4        6.59      -10.52     22.10 o 
  -3   6   4       42.19       50.90      9.72 o 
  -2   6   4     8199.63     8469.04    126.06 o 
  -1   6   4        8.57        3.49      5.10 o 
   0   6   4       62.77       77.64      7.90 o 
   1   6   4       14.67       40.08      7.49 o 
   2   6   4       30.52       37.24      7.30 o 
   3   6   4     2050.28     1968.25     42.44 o 
   4   6   4     1428.04     1434.95     50.59 o 
   5   6   4        0.12       -1.62     13.01 o 
   6   6   4      113.16      113.00     23.97 o 
   7   6   4       80.69       63.99     23.22 o 
   8   6   4      240.90      255.14     42.63 o 
  -8   7   4       60.11       36.34     23.50 o 
  -7   7   4       54.05       72.15     25.79 o 
  -6   7   4        8.96       16.87     15.26 o 
  -5   7   4      832.13     1015.34     44.91 o 
  -4   7   4      352.76      513.42     24.75 o 
  -3   7   4       32.71       25.93      8.38 o 
  -2   7   4     2755.97     2939.18     50.62 o 
  -1   7   4     1891.70     1808.63     34.28 o 
   0   7   4     2412.79     3391.27     49.82 o 
   1   7   4     3323.40     3144.98     48.07 o 
   2   7   4      922.47      832.51     43.05 o 
   3   7   4     2024.96     2126.18     52.87 o 
   4   7   4      490.01      432.85     31.23 o 
   5   7   4     1135.39     1058.70     95.25 o 
   6   7   4       68.85      114.63     24.11 o 
   7   7   4      102.33       59.68     22.62 o 
   8   7   4      142.10      193.59     48.94 o 
  -8   8   4       14.35       41.01     20.65 o 
  -7   8   4       17.70       32.80     19.30 o 
  -6   8   4       21.80        9.69     16.05 o 
  -5   8   4        0.26        3.58     15.57 o 
  -4   8   4       75.71       55.77     11.80 o 
  -3   8   4      169.69      194.93     15.63 o 
  -2   8   4        5.25        3.41      6.38 o 
  -1   8   4     1325.88     1409.12     32.11 o 
   0   8   4     4423.99     5086.96     76.27 o 
   1   8   4      178.39      231.48     20.79 o 
   2   8   4      137.11       63.04     10.43 o 
   3   8   4       89.57      114.48     13.26 o 
   4   8   4      599.70      608.33     73.67 o 
   5   8   4       47.85       28.42     21.05 o 
   6   8   4       95.72       54.73     29.47 o 
   7   8   4       16.50       23.10     37.36 o 
   8   8   4        1.39       -0.53     22.69 o 
  -8   9   4       47.14       37.26     29.06 o 
  -7   9   4      166.21      141.48     24.04 o 
  -6   9   4       94.44       70.16     18.38 o 
  -5   9   4        2.09       -6.71     11.44 o 
  -4   9   4        3.71        4.22      9.23 o 
  -3   9   4        3.61        7.81      7.58 o 
  -2   9   4      515.08      631.54     23.58 o 
  -1   9   4     2389.48     2811.86     59.40 o 
   0   9   4      318.12      403.84     27.40 o 
   1   9   4      360.52      444.54     21.01 o 
   2   9   4      758.76      752.98     31.95 o 
   3   9   4      693.48      758.42     30.20 o 
   4   9   4      515.36      461.07     35.26 o 
   5   9   4      306.77      374.69     47.36 o 
   6   9   4       32.42       58.02     20.38 o 
   7   9   4       94.74      147.80     33.68 o 
   8   9   4        0.00       23.24     26.22 o 
  -8  10   4        3.43       25.06     33.89 o 
  -7  10   4       90.27       85.00     32.50 o 
  -6  10   4      508.25      439.61     33.03 o 
  -5  10   4      782.95      815.08     36.32 o 
  -4  10   4       36.20       42.71     11.46 o 
  -3  10   4      524.44      541.59     26.29 o 
  -2  10   4     1020.75      744.57     28.07 o 
  -1  10   4      108.04      185.76     15.83 o 
   0  10   4     1601.59     1184.65     31.58 o 
   1  10   4        1.17       -3.25      8.10 o 
   2  10   4      420.61      476.94     26.22 o 
   3  10   4       30.65       10.64     11.85 o 
   4  10   4      285.20      318.64     31.57 o 
   5  10   4        0.01       -2.77     21.58 o 
   6  10   4      345.34      339.64     35.63 o 
   7  10   4        0.01        5.02     24.18 o 
  -7  11   4       19.01       67.21     41.05 o 
  -6  11   4        2.02       -2.03     17.84 o 
  -5  11   4      288.98      285.14     28.68 o 
  -4  11   4       54.87       37.69     13.10 o 
  -3  11   4      206.47      250.80     20.92 o 
  -2  11   4       42.58       10.88     10.80 o 
  -1  11   4     1129.40     1352.33     42.84 o 
   0  11   4      547.47      538.42     28.90 o 
   1  11   4     2321.25     2456.04     74.73 o 
   2  11   4       54.42       39.92     26.61 o 
   3  11   4       56.60       41.67     13.56 o 
   4  11   4       99.07      102.16     21.00 o 
   5  11   4      541.75      591.64     49.99 o 
   6  11   4       87.48       72.69     24.86 o 
   7  11   4       43.68       61.80     27.06 o 
  -7  12   4       44.83       12.63     34.73 o 
  -6  12   4        4.75      -15.01     24.02 o 
  -5  12   4        0.01        4.50     15.64 o 
  -4  12   4      224.35      234.34     24.68 o 
  -3  12   4       84.97       80.88     17.19 o 
  -2  12   4     1421.87     1324.39     60.20 o 
  -1  12   4      307.11      277.84     22.58 o 
   0  12   4      206.55      208.73     19.76 o 
   1  12   4        1.10        8.65     11.22 o 
   2  12   4      202.48      228.20     21.45 o 
   3  12   4        0.36        8.02     18.95 o 
   4  12   4      162.20      167.21     27.26 o 
   5  12   4       16.06       16.35     17.85 o 
   6  12   4      135.99      141.98     29.05 o 
   7  12   4        7.38       88.41     48.41 o 
  -7  13   4       37.39       57.89     42.10 o 
  -6  13   4      139.11      143.65     53.68 o 
  -5  13   4      266.04      221.66     26.25 o 
  -4  13   4      690.77      697.77     38.14 o 
  -3  13   4      317.65      314.46     27.84 o 
  -2  13   4       70.44       48.09     32.57 o 
  -1  13   4     2228.31     2152.95     72.62 o 
   0  13   4      204.05      150.30     34.03 o 
   1  13   4       12.69       14.01     12.58 o 
   2  13   4      940.07      963.00     40.95 o 
   3  13   4      350.19      395.33     33.75 o 
   4  13   4       25.61       15.83     17.31 o 
   5  13   4        4.38      -18.71     18.71 o 
   6  13   4       23.86       12.07     21.80 o 
   7  13   4       83.49       49.47     46.31 o 
  -6  14   4      502.04      567.82    121.56 o 
  -5  14   4       88.29       80.52     40.52 o 
  -4  14   4       17.49       15.87     16.39 o 
  -3  14   4       58.82       46.77     17.07 o 
  -2  14   4     4197.62     4508.83    102.05 o 
  -1  14   4      323.23      250.16     28.56 o 
   0  14   4      618.13      676.02     37.02 o 
   1  14   4     1164.40     1312.79     49.32 o 
   2  14   4     1923.59     1824.39     53.62 o 
   3  14   4      541.59      558.53     40.55 o 
   4  14   4       15.54       10.36     18.69 o 
   5  14   4       52.03       47.38     23.77 o 
   6  14   4      126.38       93.60     29.40 o 
  -6  15   4        0.09       25.26     38.94 o 
  -5  15   4       23.10       45.73     30.60 o 
  -4  15   4      106.81       70.64     67.36 o 
  -3  15   4     1255.68     1100.44     51.16 o 
  -2  15   4      116.98      212.15     25.36 o 
  -1  15   4        3.79        3.68     13.91 o 
   0  15   4        0.12       -4.50     12.26 o 
   1  15   4       37.05        2.74     16.25 o 
   2  15   4      151.08      153.30     26.63 o 
   3  15   4     1122.56     1194.66     56.16 o 
   4  15   4       89.07       78.45     22.56 o 
   5  15   4      197.80      147.53     32.34 o 
   6  15   4       51.80       67.18     27.45 o 
  -6  16   4       92.02      234.71     59.99 o 
  -5  16   4       81.35      123.37     79.99 o 
  -4  16   4      129.73      146.30     35.63 o 
  -3  16   4      152.80       85.98     30.34 o 
  -2  16   4      239.32      236.24     33.62 o 
  -1  16   4      564.47      571.52     39.80 o 
   0  16   4       32.13       63.40     17.56 o 
   1  16   4       90.07       43.82     21.18 o 
   2  16   4      406.27      358.53     34.74 o 
   3  16   4       41.72       39.18     21.39 o 
   4  16   4        4.34       -7.90     19.37 o 
   5  16   4        0.22       16.22     42.10 o 
  -5  17   4       91.20       80.08     59.47 o 
  -4  17   4       12.20       23.40     28.77 o 
  -3  17   4      867.82      764.49     64.73 o 
  -2  17   4       13.16        0.21     17.58 o 
  -1  17   4      497.95      543.65     43.30 o 
   0  17   4       83.56       98.75     21.45 o 
   1  17   4      431.37      399.80     33.64 o 
   2  17   4       54.52       12.09     22.70 o 
   3  17   4       60.20       37.21     20.78 o 
   4  17   4       39.23       -3.23     21.70 o 
   5  17   4       61.95       18.17     26.31 o 
  -4  18   4      521.84      547.55     86.83 o 
  -3  18   4       26.89       17.26     28.94 o 
  -2  18   4      161.27      156.23     36.10 o 
  -1  18   4      246.35      248.43     28.50 o 
   0  18   4      707.80      884.43     48.19 o 
   1  18   4       19.79       12.88     20.13 o 
   2  18   4      581.03      745.87     50.15 o 
   3  18   4       47.57       70.80     26.72 o 
   4  18   4       35.81       66.96     27.21 o 
  -4  19   4        2.82       53.18     31.62 o 
  -3  19   4       84.20       59.70     35.26 o 
  -2  19   4       38.53       34.30     33.68 o 
  -1  19   4      232.41      226.12     36.01 o 
   0  19   4        3.51       30.10     19.11 o 
   1  19   4      272.53      309.14     34.55 o 
   2  19   4       50.80       41.22     22.69 o 
   3  19   4      364.08      393.30     78.56 o 
  -2  20   4      131.93      161.30     39.25 o 
  -1  20   4      185.41      161.74     33.98 o 
   0  20   4      410.24      532.86     51.15 o 
   1  20   4       79.39       62.50     23.66 o 
   2  20   4      341.80      329.00     39.55 o 
  -9   0   5       49.80       29.05     33.28 o 
  -7   0   5       26.81       30.52     24.21 o 
  -5   0   5       58.70       52.62     17.89 o 
  -3   0   5     3930.13     4496.77    104.94 o 
  -1   0   5     2679.72     2536.29     60.52 o 
   1   0   5    47841.50    52729.75    973.50 o 
   3   0   5     9856.15     9005.62    395.21 o 
   5   0   5      377.72      415.74     43.15 o 
   7   0   5        5.83      -15.79     22.10 o 
  -9   1   5       35.81       24.30     22.42 o 
  -8   1   5        1.07      -10.70     18.13 o 
  -7   1   5        0.00       -5.82     14.08 o 
  -6   1   5      660.79      709.66     38.36 o 
  -5   1   5      430.51      422.74     45.26 o 
  -4   1   5      281.75      193.04     14.71 o 
  -3   1   5      101.36      104.02      9.57 o 
  -2   1   5      490.06      408.71     14.20 o 
  -1   1   5      657.65      480.42     18.99 o 
   0   1   5     2966.32     2733.66     43.82 o 
   1   1   5    21605.34    22604.44    303.44 o 
   2   1   5      117.14       62.32      7.51 o 
   3   1   5       16.18      -25.67     25.67 o 
   4   1   5     2957.60     3214.05    156.30 o 
   5   1   5      251.02      275.38     25.27 o 
   6   1   5     1103.08     1075.25     48.94 o 
   7   1   5       65.55       56.20     20.46 o 
   8   1   5       43.89       28.26     19.63 o 
  -9   2   5      137.15      160.28     26.74 o 
  -8   2   5       25.24        3.50     19.31 o 
  -7   2   5      182.42      162.57     24.86 o 
  -6   2   5       14.25       10.70     13.63 o 
  -5   2   5     1215.26     1279.16     44.05 o 
  -4   2   5     1771.74     2005.35     44.61 o 
  -3   2   5      188.94      162.64     12.31 o 
  -2   2   5      666.63      643.48     17.67 o 
  -1   2   5      617.91      622.24     31.98 o 
   0   2   5      494.07      316.00     10.98 o 
   1   2   5     9035.77     9603.20    154.15 o 
   2   2   5     1363.19     1465.73     29.99 o 
   3   2   5      242.98      322.90     23.85 o 
   4   2   5     1799.51     1822.24     93.67 o 
   5   2   5      157.18       89.18     21.58 o 
   6   2   5       74.06       73.93     19.46 o 
   7   2   5      141.72      157.68     26.31 o 
   8   2   5       33.75       31.54     41.05 o 
  -9   3   5      120.73      137.32     32.36 o 
  -8   3   5       22.64       32.74     20.68 o 
  -7   3   5       58.55       35.78     18.42 o 
  -6   3   5        1.81       14.98     13.01 o 
  -5   3   5       56.40       52.91     15.79 o 
  -4   3   5     1441.67     1349.93     35.30 o 
  -3   3   5     6668.41     6512.89    102.33 o 
  -2   3   5     4721.64     4469.45     70.72 o 
  -1   3   5     1836.08     1370.11     25.63 o 
   0   3   5     1538.96     1302.29     33.88 o 
   1   3   5     2258.10     1774.77     31.59 o 
   2   3   5    13021.94    13405.45    271.69 o 
   3   3   5       14.77        6.44     16.25 o 
   4   3   5      419.50      433.71     29.02 o 
   5   3   5       99.17      110.76     19.35 o 
   6   3   5     1143.88     1243.26     51.34 o 
   7   3   5       36.44       42.10     27.89 o 
   8   3   5       15.02       21.18     20.38 o 
  -9   4   5       45.49       27.82     21.64 o 
  -8   4   5        4.81       19.26     18.84 o 
  -7   4   5        4.19       17.59     25.26 o 
  -6   4   5       99.57       64.73     17.86 o 
  -5   4   5      263.79      303.09     30.26 o 
  -4   4   5      261.03      268.45     17.86 o 
  -3   4   5      799.65      806.80     25.09 o 
  -2   4   5      488.18      250.33     19.85 o 
  -1   4   5     2616.51     2535.52     43.36 o 
   0   4   5      126.35      206.07     10.29 o 
   1   4   5      114.59       96.46      9.23 o 
   2   4   5       41.57       21.83      6.79 o 
   3   4   5       88.06      103.82     15.96 o 
   4   4   5      190.27      180.44     19.71 o 
   5   4   5      248.10      268.14     43.68 o 
   6   4   5       57.30       52.67     25.26 o 
   7   4   5       92.42      120.70     80.52 o 
   8   4   5      133.99      128.29     38.94 o 
  -9   5   5        2.84        0.14     27.02 o 
  -8   5   5       10.36       24.76     17.78 o 
  -7   5   5       65.72      112.05     20.76 o 
  -6   5   5     1226.39     1383.59     47.90 o 
  -5   5   5       31.92        3.57      9.97 o 
  -4   5   5     1521.39     1535.00     39.67 o 
  -3   5   5      575.79      511.19     30.29 o 
  -2   5   5     1891.59     1571.34     36.76 o 
  -1   5   5     3134.96     3710.77     55.71 o 
   0   5   5       41.09       13.28      5.80 o 
   1   5   5     1434.83     1432.52     26.73 o 
   2   5   5       14.27       19.35     18.54 o 
   3   5   5      154.63      111.84     13.26 o 
   4   5   5     1206.63     1053.61    117.35 o 
   5   5   5       34.46       37.89     22.10 o 
   6   5   5      474.66      432.51     86.83 o 
   7   5   5        0.49       -6.96     18.22 o 
   8   5   5        2.03       21.77     22.47 o 
  -8   6   5       96.72      149.75     25.10 o 
  -7   6   5      483.69      549.76     35.92 o 
  -6   6   5      370.15      462.71     34.79 o 
  -5   6   5       88.65      102.62     15.36 o 
  -4   6   5      369.63      278.53     19.93 o 
  -3   6   5      538.66      708.61     24.11 o 
  -2   6   5     3464.79     3848.94     66.10 o 
  -1   6   5       98.58       62.51      7.75 o 
   0   6   5      114.98       90.39     13.04 o 
   1   6   5      477.32      485.21     24.00 o 
   2   6   5       57.46       98.71     10.19 o 
   3   6   5     1270.69     1278.76     30.73 o 
   4   6   5       16.95       28.84     12.88 o 
   5   6   5     1107.73     1168.29     82.62 o 
   6   6   5       34.02       40.84     36.31 o 
   7   6   5      128.86      161.39     28.65 o 
   8   6   5       10.63      -10.91     21.74 o 
  -8   7   5       46.61       14.80     26.81 o 
  -7   7   5      541.83      508.30     35.02 o 
  -6   7   5      190.41      173.99     26.13 o 
  -5   7   5      663.52      661.91     33.61 o 
  -4   7   5     1447.01     1639.81     42.72 o 
  -3   7   5       89.06       83.21     10.91 o 
  -2   7   5      119.29       98.21     11.93 o 
  -1   7   5        9.40       20.95      8.22 o 
   0   7   5     2565.09     2910.74     68.56 o 
   1   7   5      665.26      586.22     19.57 o 
   2   7   5       49.01       33.93      8.03 o 
   3   7   5        1.56        0.49      6.93 o 
   4   7   5      551.87      575.49     69.99 o 
   5   7   5      274.63      254.26     28.02 o 
   6   7   5      217.14      207.26     29.74 o 
   7   7   5       71.77       67.51     35.78 o 
   8   7   5        1.32      -16.18     20.48 o 
  -8   8   5       68.99      117.26     32.78 o 
  -7   8   5       53.19       76.03     20.80 o 
  -6   8   5       70.10       75.61     23.24 o 
  -5   8   5      370.30      333.83     24.54 o 
  -4   8   5        0.00       -4.54      8.96 o 
  -3   8   5      668.81      467.96     21.94 o 
  -2   8   5       17.80       24.78      7.26 o 
  -1   8   5     1389.46     1102.90     27.56 o 
   0   8   5     3458.43     3674.29     55.27 o 
   1   8   5     5626.29     5175.53     72.41 o 
   2   8   5      137.81      199.34     13.79 o 
   3   8   5      507.64      382.44     24.35 o 
   4   8   5      105.35      112.04     19.93 o 
   5   8   5      767.07      711.73     77.88 o 
   6   8   5       80.54      104.20     31.57 o 
   7   8   5       23.09        9.03     21.12 o 
   8   8   5       53.31       59.30     27.10 o 
  -8   9   5      253.33      280.51     42.87 o 
  -7   9   5        0.08       -3.83     23.32 o 
  -6   9   5       43.76       44.02     16.54 o 
  -5   9   5       40.61       67.54     20.60 o 
  -4   9   5      122.08       75.94     18.08 o 
  -3   9   5      118.09      161.34     14.32 o 
  -2   9   5     1427.02     1664.24     36.72 o 
  -1   9   5       33.50        5.73      7.41 o 
   0   9   5      112.08      109.56     12.30 o 
   1   9   5        4.42        7.93      8.16 o 
   2   9   5     2543.26     2699.20     60.37 o 
   3   9   5      848.37      855.57     37.04 o 
   4   9   5       23.62       13.61     21.81 o 
   5   9   5       48.67       55.35     18.71 o 
   6   9   5      133.89      127.95     24.72 o 
   7   9   5       10.69       11.04     22.47 o 
  -8  10   5        1.92      -30.56     30.56 o 
  -7  10   5      199.91      239.80     42.71 o 
  -6  10   5        5.59       15.85     25.28 o 
  -5  10   5      100.69       99.00     26.76 o 
  -4  10   5        0.09       -3.69      9.48 o 
  -3  10   5     1055.63     1118.13     36.22 o 
  -2  10   5        0.67       -7.66      7.66 o 
  -1  10   5       88.76       63.11     10.87 o 
   0  10   5      240.61      174.49     14.93 o 
   1  10   5     1187.57     1168.28     30.91 o 
   2  10   5      441.52      375.12     21.57 o 
   3  10   5       72.11       58.71     19.40 o 
   4  10   5      141.16      141.29     27.36 o 
   5  10   5      100.73      139.35     24.26 o 
   6  10   5       12.02       25.28     18.97 o 
   7  10   5      151.04      127.28     31.62 o 
  -7  11   5       33.63       11.96     27.45 o 
  -6  11   5      212.15      234.23     70.52 o 
  -5  11   5        0.06        7.34     13.41 o 
  -4  11   5       13.62        0.33     10.48 o 
  -3  11   5      166.98      203.60     22.16 o 
  -2  11   5     1114.70     1176.16     35.97 o 
  -1  11   5      393.93      420.70     25.43 o 
   0  11   5     1915.96     1988.98     55.60 o 
   1  11   5       28.79       15.51     10.90 o 
   2  11   5     2565.10     2541.27     58.83 o 
   3  11   5       12.57       29.74     15.61 o 
   4  11   5      677.04      821.70     62.09 o 
   5  11   5       18.44       33.37     19.66 o 
   6  11   5       41.93       28.30     22.93 o 
   7  11   5      100.89       64.20     42.10 o 
  -7  12   5        8.91      -24.92     24.92 o 
  -6  12   5       62.74       85.31     32.12 o 
  -5  12   5      644.89      782.21     77.36 o 
  -4  12   5       96.48      131.83     21.02 o 
  -3  12   5       27.94       31.77     13.96 o 
  -2  12   5        0.97       20.96     21.85 o 
  -1  12   5      882.31      736.87     33.23 o 
   0  12   5       77.72      100.85     15.96 o 
   1  12   5     4004.35     3914.42     79.08 o 
   2  12   5        0.57        6.28     11.76 o 
   3  12   5      472.34      445.07     38.92 o 
   4  12   5        9.84       21.01     21.32 o 
   5  12   5       72.83      114.73     66.83 o 
   6  12   5       10.92       22.19     23.15 o 
   7  12   5       63.31       90.51     48.41 o 
  -7  13   5        0.05       18.94     37.89 o 
  -6  13   5      180.98      181.74     39.69 o 
  -5  13   5       40.17       29.54     26.25 o 
  -4  13   5      809.57      933.16     44.07 o 
  -3  13   5       94.27       85.89     18.95 o 
  -2  13   5      577.20      717.64     36.85 o 
  -1  13   5        0.98        2.65     19.29 o 
   0  13   5     3167.50     3264.86     72.48 o 
   1  13   5     1409.97     1363.87     44.35 o 
   2  13   5       41.34       43.89     15.53 o 
   3  13   5      100.68       95.91     41.96 o 
   4  13   5      767.65      814.08     77.03 o 
   5  13   5       19.78       16.82     30.00 o 
   6  13   5       38.22       40.20     24.72 o 
  -6  14   5        4.68       19.13     29.97 o 
  -5  14   5      469.28      339.59    111.56 o 
  -4  14   5       48.00        0.59     22.50 o 
  -3  14   5       15.77       18.51     15.20 o 
  -2  14   5        8.19       13.64     25.81 o 
  -1  14   5      177.14      222.19     23.58 o 
   0  14   5     1331.90     1479.12     47.11 o 
   1  14   5     2050.58     2046.62     57.02 o 
   2  14   5      397.85      443.03     46.31 o 
   3  14   5       59.70       65.61     20.30 o 
   4  14   5     1074.80      902.13     51.54 o 
   5  14   5      628.10      687.65     52.90 o 
   6  14   5       17.26      -29.47     29.47 o 
  -6  15   5       13.90       69.81     33.06 o 
  -5  15   5       18.92       24.24     28.02 o 
  -4  15   5      590.01      582.20     56.60 o 
  -3  15   5       17.09       -1.05     22.18 o 
  -2  15   5       12.41      -12.90     12.90 o 
  -1  15   5      311.17      339.04     32.36 o 
   0  15   5      907.21      878.60     41.19 o 
   1  15   5        3.39        4.87     14.96 o 
   2  15   5      482.27      522.09     38.77 o 
   3  15   5       17.81       -6.95     18.14 o 
   4  15   5      876.72      937.85     73.78 o 
   5  15   5       23.82      -20.90     22.39 o 
   6  15   5       15.01       82.88     29.05 o 
  -6  16   5       23.24      -36.84     36.84 o 
  -5  16   5      216.77      153.92     40.19 o 
  -4  16   5       34.58       35.12     27.06 o 
  -3  16   5      184.80      127.64     32.34 o 
  -2  16   5      671.72      670.80    136.30 o 
  -1  16   5      719.67      812.47     43.50 o 
   0  16   5      150.92      188.06     25.83 o 
   1  16   5     1442.79     1650.27     55.99 o 
   2  16   5       26.37       -9.40     22.56 o 
   3  16   5        4.60        0.96     18.82 o 
   4  16   5      229.56      235.83     32.71 o 
   5  16   5      393.92      374.37    157.87 o 
  -5  17   5       44.57       17.64     33.60 o 
  -4  17   5      284.74      293.88     46.30 o 
  -3  17   5      148.18      145.16     35.34 o 
  -2  17   5      637.58      528.10     54.53 o 
  -1  17   5      466.71      532.01     36.84 o 
   0  17   5      592.91      672.49     67.60 o 
   1  17   5        7.12        4.75     16.48 o 
   2  17   5      193.00      235.84     30.47 o 
   3  17   5        6.51       35.62     20.72 o 
   4  17   5      508.88      525.06     80.66 o 
   5  17   5        1.10       -4.65     25.79 o 
  -4  18   5       49.54       61.67     32.64 o 
  -3  18   5      419.28      421.47     51.99 o 
  -2  18   5      222.05      267.84     55.26 o 
  -1  18   5      818.13      949.67     63.43 o 
   0  18   5       47.88       32.36     18.46 o 
   1  18   5      361.00      430.06     35.69 o 
   2  18   5       24.55       16.09     20.83 o 
   3  18   5      580.99      683.68     69.07 o 
   4  18   5       10.64       -4.63     23.08 o 
  -3  19   5      130.29      159.34     42.10 o 
  -2  19   5      598.15      532.70     58.58 o 
  -1  19   5      314.37      230.26     36.87 o 
   0  19   5      267.44      263.47     38.54 o 
   1  19   5       10.33       18.95     20.88 o 
   2  19   5      657.53      756.16     52.68 o 
   3  19   5        0.68       -7.24     22.16 o 
  -2  20   5       73.25       46.00     47.36 o 
  -1  20   5      178.01      161.06     39.10 o 
   0  20   5      305.30      342.32     51.21 o 
   1  20   5      335.00      314.70     58.94 o 
   2  20   5        1.14       47.11     39.50 o 
  -8   0   6      328.85      282.96     69.46 o 
  -6   0   6      411.98      439.64     43.68 o 
  -4   0   6     7889.27     8224.03    182.38 o 
  -2   0   6       49.65       61.04     10.36 o 
   0   0   6    15043.90    14053.99    343.11 o 
   2   0   6     7080.40     6127.45    137.95 o 
   4   0   6      716.28      688.21     41.60 o 
   6   0   6        4.07       17.89     23.15 o 
   8   0   6      207.51      183.13     39.99 o 
  -9   1   6       31.41       21.64     22.37 o 
  -8   1   6      119.28      109.86     22.53 o 
  -7   1   6      643.15      766.08     38.66 o 
  -6   1   6        4.05        7.71     12.46 o 
  -5   1   6       15.67       23.96      9.87 o 
  -4   1   6      659.77      715.25     25.17 o 
  -3   1   6     1050.06     1099.52     40.87 o 
  -2   1   6      395.33      229.39     11.39 o 
  -1   1   6      947.83     1087.38     21.73 o 
   0   1   6       43.76      207.14      9.91 o 
   1   1   6     9671.39    10629.10    194.49 o 
   2   1   6     1366.39     1919.35     43.56 o 
   3   1   6      999.11     1034.74     54.23 o 
   4   1   6     2128.78     1978.99     49.85 o 
   5   1   6       71.06       68.43     16.37 o 
   6   1   6      834.84      745.85    107.88 o 
   7   1   6      223.17      222.09     28.65 o 
   8   1   6       96.33       45.42     23.43 o 
  -9   2   6        0.10      -19.53     19.53 o 
  -8   2   6      156.79      134.87     23.10 o 
  -7   2   6      136.57      182.21     22.64 o 
  -6   2   6       43.86       26.03     12.86 o 
  -5   2   6       22.71       18.50      9.51 o 
  -4   2   6       80.75       48.84      9.66 o 
  -3   2   6        7.16       32.56      9.27 o 
  -2   2   6      896.16     1282.01     27.25 o 
  -1   2   6      250.23      260.71     16.64 o 
   0   2   6      418.61      249.71     10.48 o 
   1   2   6     2262.37     2265.96     37.81 o 
   2   2   6     1011.20      707.24     20.28 o 
   3   2   6      825.45      709.62     26.86 o 
   4   2   6     2836.86     2680.77     64.91 o 
   5   2   6       32.90       12.78     12.63 o 
   6   2   6        1.45       18.58     15.99 o 
   7   2   6       27.57       10.03     17.48 o 
   8   2   6      513.18      481.22     42.75 o 
  -9   3   6        2.76       10.51     20.71 o 
  -8   3   6       10.39        6.26     17.34 o 
  -7   3   6       58.78       72.56     16.96 o 
  -6   3   6        1.65        3.98     17.62 o 
  -5   3   6      187.31      267.50     20.15 o 
  -4   3   6      206.06      213.37     15.76 o 
  -3   3   6       62.20       28.59      8.28 o 
  -2   3   6       19.15        4.24      5.16 o 
  -1   3   6     5351.50     5629.06    226.32 o 
   0   3   6      124.00      210.48      9.81 o 
   1   3   6      691.43      692.07     18.47 o 
   2   3   6     3397.61     3393.30     60.64 o 
   3   3   6     1497.67     1524.54     39.42 o 
   4   3   6      278.54      299.27     42.10 o 
   5   3   6       64.66       48.41     15.63 o 
   6   3   6      567.35      599.22     69.99 o 
   7   3   6      294.49      316.22     33.39 o 
   8   3   6        0.00       21.78     21.54 o 
  -9   4   6       21.76       -3.05     31.28 o 
  -8   4   6        0.67      -11.67     17.09 o 
  -7   4   6        8.39        0.40     14.14 o 
  -6   4   6      385.17      349.36     25.64 o 
  -5   4   6       87.10      106.63     14.75 o 
  -4   4   6     1902.12     1746.21     42.06 o 
  -3   4   6     1320.98     1386.77     33.27 o 
  -2   4   6     4848.57     4460.01     72.33 o 
  -1   4   6      591.47      598.57     32.05 o 
   0   4   6     2898.68     3007.48     47.43 o 
   1   4   6      130.99      101.15     10.75 o 
   2   4   6     1695.31     1534.67     35.21 o 
   3   4   6      938.13     1101.13     54.90 o 
   4   4   6     1014.80     1062.46     38.52 o 
   5   4   6       64.62       68.49     67.36 o 
   6   4   6       34.57       48.46     17.48 o 
   7   4   6       90.95       84.03     22.93 o 
   8   4   6      173.01      181.96     31.47 o 
  -9   5   6        1.48       -6.80     32.12 o 
  -8   5   6        3.68       12.43     23.81 o 
  -7   5   6      172.54      154.14     21.52 o 
  -6   5   6       16.77       22.95     13.94 o 
  -5   5   6      151.03      131.40     16.16 o 
  -4   5   6        0.02       -6.82      7.65 o 
  -3   5   6      944.25      869.54     26.47 o 
  -2   5   6      130.48      170.92     11.51 o 
  -1   5   6     1027.00      978.13     22.17 o 
   0   5   6        6.55        3.96      5.05 o 
   1   5   6     1238.34     1170.61     27.04 o 
   2   5   6       41.50       21.56      7.74 o 
   3   5   6      755.28      683.22     25.37 o 
   4   5   6      164.96      127.00     18.22 o 
   5   5   6      704.21      796.74     55.78 o 
   6   5   6        1.18       31.57     19.35 o 
   7   5   6      120.92      132.70     26.35 o 
   8   5   6       43.33       58.67     34.73 o 
  -8   6   6      346.03      446.40     47.29 o 
  -7   6   6      152.39      123.21     20.65 o 
  -6   6   6       24.99       37.11     14.99 o 
  -5   6   6       11.07        7.22     11.50 o 
  -4   6   6      135.11      179.24     16.49 o 
  -3   6   6     1146.32     1344.97     33.95 o 
  -2   6   6     7422.77     8365.17    125.70 o 
  -1   6   6     4940.60     5244.21     76.03 o 
   0   6   6     2267.72     2699.69     46.51 o 
   1   6   6        5.23        8.70     16.71 o 
   2   6   6      364.74      470.19     17.90 o 
   3   6   6      135.40      146.47     18.86 o 
   4   6   6     1608.85     1509.17    105.78 o 
   5   6   6      952.04      987.24     63.15 o 
   6   6   6      548.94      529.07     41.68 o 
   7   6   6       13.91      -19.31     19.31 o 
   8   6   6       23.05       32.53     24.26 o 
  -8   7   6      488.05      492.44     53.06 o 
  -7   7   6      230.62      256.61     36.07 o 
  -6   7   6        5.21       -0.44     13.36 o 
  -5   7   6      988.98     1020.42     45.69 o 
  -4   7   6      151.19       96.62     13.79 o 
  -3   7   6     2438.77     2223.73     48.21 o 
  -2   7   6     1364.13     1699.29     35.14 o 
  -1   7   6     5292.13     5382.72     79.20 o 
   0   7   6      137.75      193.54     13.35 o 
   1   7   6      260.91      182.95     13.29 o 
   2   7   6      312.12      390.61     17.99 o 
   3   7   6     2395.83     2161.24     50.69 o 
   4   7   6        0.23       -3.78     12.59 o 
   5   7   6      218.36      237.30     27.42 o 
   6   7   6      337.07      275.85     56.83 o 
   7   7   6       75.74       75.29     24.92 o 
   8   7   6       20.97       -0.51     21.54 o 
  -8   8   6       13.67       12.24     26.72 o 
  -7   8   6        2.90       18.17     22.72 o 
  -6   8   6       14.17       -0.03     13.05 o 
  -5   8   6        5.52       -1.88     11.79 o 
  -4   8   6      201.59      209.26     17.99 o 
  -3   8   6      666.64      733.89     27.04 o 
  -2   8   6     1614.15     1525.70     34.82 o 
  -1   8   6     1836.68     1915.73     38.18 o 
   0   8   6     4260.56     4217.50     67.29 o 
   1   8   6       14.76        6.89      9.21 o 
   2   8   6      363.39      410.95     19.19 o 
   3   8   6       15.34        6.89      9.94 o 
   4   8   6      951.82     1004.58     41.09 o 
   5   8   6      406.51      338.71     32.00 o 
   6   8   6      145.75      192.61     43.15 o 
   7   8   6       46.22       37.29     24.18 o 
   8   8   6        9.90       -9.04     24.42 o 
  -8   9   6      103.49       88.28     31.43 o 
  -7   9   6       45.07       34.66     25.01 o 
  -6   9   6       37.14       22.62     20.21 o 
  -5   9   6      123.52      130.17     18.49 o 
  -4   9   6       30.95       46.57     15.12 o 
  -3   9   6     3358.61     3199.49     63.56 o 
  -2   9   6      665.37      666.87     23.94 o 
  -1   9   6     1338.24     1214.65     42.93 o 
   0   9   6     1042.90      880.08     41.53 o 
   1   9   6      769.70      652.82     22.86 o 
   2   9   6     1245.48     1389.67     32.99 o 
   3   9   6      581.36      490.88     32.36 o 
   4   9   6        1.45       11.54     13.16 o 
   5   9   6      829.24      798.77     48.97 o 
   6   9   6       85.89      100.38     23.97 o 
   7   9   6        3.89      -21.54     21.54 o 
  -8  10   6       14.83       15.34     34.60 o 
  -7  10   6       50.94       52.01     30.18 o 
  -6  10   6      551.33      627.79     58.63 o 
  -5  10   6       70.16       39.61     26.84 o 
  -4  10   6       58.99      125.43     17.81 o 
  -3  10   6        0.05        8.84      9.42 o 
  -2  10   6     2660.28     3103.56     62.94 o 
  -1  10   6      362.44      476.39     23.55 o 
   0  10   6      341.17      535.86     43.17 o 
   1  10   6       32.58       31.34      8.46 o 
   2  10   6      772.01      705.32     27.47 o 
   3  10   6      183.15      159.14     30.53 o 
   4  10   6     2071.96     2092.21     63.19 o 
   5  10   6        9.18       21.39     18.13 o 
   6  10   6        3.18       -2.86     19.47 o 
   7  10   6        0.00      -11.58     42.63 o 
  -7  11   6       10.44       22.74     27.41 o 
  -6  11   6       21.27      -35.78     35.78 o 
  -5  11   6      189.13      124.46     56.25 o 
  -4  11   6      746.35      826.27     38.28 o 
  -3  11   6      227.96      168.91     17.50 o 
  -2  11   6       38.05       16.46     10.74 o 
  -1  11   6      399.56      314.26     24.91 o 
   0  11   6      410.82      461.41     34.79 o 
   1  11   6     1337.62     1316.63     39.72 o 
   2  11   6     1218.61     1091.88     39.65 o 
   3  11   6      834.81      828.23     49.88 o 
   4  11   6      241.44      232.89     26.89 o 
   5  11   6      347.02      376.72     43.15 o 
   6  11   6       28.65       51.19     23.22 o 
   7  11   6       33.66       86.30     46.31 o 
  -7  12   6        1.22       10.23     24.37 o 
  -6  12   6      278.66      374.84     41.00 o 
  -5  12   6        2.15       18.28     40.52 o 
  -4  12   6     1392.94     1441.08    109.46 o 
  -3  12   6       91.62       66.32     15.56 o 
  -2  12   6     3203.81     3264.86    106.18 o 
  -1  12   6       66.19       28.17     12.84 o 
   0  12   6      876.73     1004.77     70.53 o 
   1  12   6       26.67       19.46     12.20 o 
   2  12   6     3057.34     3038.96     67.88 o 
   3  12   6      843.09      781.79     43.78 o 
   4  12   6      165.72      120.48     39.47 o 
   5  12   6       18.82       18.36     19.72 o 
   6  12   6       69.87       73.67     26.30 o 
   7  12   6       31.98       -8.42     42.10 o 
  -7  13   6       54.67       15.09     29.05 o 
  -6  13   6        0.14       -4.63     26.03 o 
  -5  13   6      799.78      960.45     92.09 o 
  -4  13   6        5.79        5.57     24.21 o 
  -3  13   6      930.31     1104.99     70.81 o 
  -2  13   6       17.82       10.98     13.34 o 
  -1  13   6     1609.80     1557.88     57.35 o 
   0  13   6      131.35      192.38     21.20 o 
   1  13   6      169.64      186.02     20.25 o 
   2  13   6     2129.94     2031.16     62.78 o 
   3  13   6     2841.18     2882.94     80.14 o 
   4  13   6      289.12      325.34     32.85 o 
   5  13   6        2.73        6.75     36.84 o 
   6  13   6       77.53       75.51     30.52 o 
  -6  14   6      507.05      440.20     54.81 o 
  -5  14   6       15.11        2.98     26.55 o 
  -4  14   6       21.99       19.75     23.97 o 
  -3  14   6      194.35      212.51     49.47 o 
  -2  14   6      385.47      245.55     36.16 o 
  -1  14   6       89.43       69.97     21.21 o 
   0  14   6      104.49      132.31     20.51 o 
   1  14   6      195.21      270.49     36.31 o 
   2  14   6     1928.11     1939.31     77.79 o 
   3  14   6     1345.87     1408.42     80.67 o 
   4  14   6      100.17       81.46     25.15 o 
   5  14   6       37.95       39.13     24.72 o 
   6  14   6      291.26      360.19     44.94 o 
  -6  15   6        2.12      -12.79     29.33 o 
  -5  15   6      477.76      491.06    124.72 o 
  -4  15   6      110.47       92.43     49.47 o 
  -3  15   6     1456.51     1565.19     78.14 o 
  -2  15   6      213.60      167.41     33.10 o 
  -1  15   6       42.97       20.20     14.67 o 
   0  15   6      998.33      915.48     42.10 o 
   1  15   6     2561.46     2634.29     67.85 o 
   2  15   6        7.07       21.59     17.66 o 
   3  15   6      447.15      488.13     83.30 o 
   4  15   6       31.77      -14.74     18.32 o 
   5  15   6       90.51       81.78     45.26 o 
  -5  16   6      129.18      137.12     40.15 o 
  -4  16   6       96.14       55.86     29.20 o 
  -3  16   6       81.70       81.17     30.08 o 
  -2  16   6      438.44      386.00     47.65 o 
  -1  16   6       10.67       17.38     21.87 o 
   0  16   6     1015.78     1195.40     49.77 o 
   1  16   6      337.29      380.43     31.19 o 
   2  16   6      740.87      843.23     49.76 o 
   3  16   6      604.77      482.60     50.97 o 
   4  16   6        2.89       10.75     25.75 o 
   5  16   6        3.69       24.50     25.48 o 
  -5  17   6      173.71      133.38     38.92 o 
  -4  17   6        6.83      -14.35     24.26 o 
  -3  17   6       74.57       72.33     29.52 o 
  -2  17   6        0.14       -3.36     22.93 o 
  -1  17   6      440.97      446.24    112.62 o 
   0  17   6      102.91       82.05     29.53 o 
   1  17   6      583.60      684.16     41.55 o 
   2  17   6       28.91       29.39     18.50 o 
   3  17   6      251.49      239.49     34.10 o 
   4  17   6        4.68       39.62     24.51 o 
  -4  18   6      447.73      482.71    100.51 o 
  -3  18   6       26.12       52.11     29.00 o 
  -2  18   6      342.71      400.31     68.41 o 
  -1  18   6       82.12       71.93     29.84 o 
   0  18   6     1421.37     1321.23     69.95 o 
   1  18   6      330.59      234.75     41.67 o 
   2  18   6      321.83      281.18     34.30 o 
   3  18   6       16.68      -16.47     20.55 o 
   4  18   6        9.59       17.10     27.48 o 
  -3  19   6       78.37       27.66     30.56 o 
  -2  19   6      125.16       60.20     35.78 o 
  -1  19   6      517.36      517.76    109.46 o 
   0  19   6      145.23      106.87     30.89 o 
   1  19   6      398.58      427.45     54.04 o 
   2  19   6        0.01      -26.53     26.53 o 
   3  19   6       71.67       41.83     32.56 o 
  -2  20   6      210.61      185.00     57.89 o 
  -1  20   6       25.21       35.55     29.55 o 
   0  20   6      548.16      640.67     67.41 o 
   1  20   6       31.15       15.49     29.33 o 
  -9   0   7        5.38       43.24     37.36 o 
  -7   0   7      612.97      672.16    144.19 o 
  -5   0   7      680.00      563.53     37.89 o 
  -3   0   7      104.02      201.03     18.73 o 
  -1   0   7     6222.69     6092.23    127.12 o 
   1   0   7     9622.78     8590.11    179.02 o 
   3   0   7      618.29      770.38     94.72 o 
   5   0   7       14.12       34.73     21.05 o 
   7   0   7      114.66      103.14     31.57 o 
  -9   1   7        2.68       14.82     21.97 o 
  -8   1   7       55.90       31.46     20.15 o 
  -7   1   7        0.69       -9.92     13.80 o 
  -6   1   7      832.95      956.32     38.43 o 
  -5   1   7      199.49      210.89     17.80 o 
  -4   1   7       20.67       37.90      9.14 o 
  -3   1   7     1953.21     2162.55     43.68 o 
  -2   1   7      908.29     1109.18     31.03 o 
  -1   1   7       20.04       27.50      7.60 o 
   0   1   7     1924.87     2099.31     37.80 o 
   1   1   7        6.37        5.41      6.20 o 
   2   1   7     1159.35     1235.41     29.39 o 
   3   1   7     1782.21     1751.73     43.62 o 
   4   1   7      618.29      713.79     35.09 o 
   5   1   7      380.28      372.01     29.39 o 
   6   1   7      493.13      579.15     40.56 o 
   7   1   7        0.03        0.21     15.24 o 
   8   1   7       42.34       18.66     22.29 o 
  -9   2   7       43.96        9.44     26.96 o 
  -8   2   7      278.83      239.39     27.55 o 
  -7   2   7       75.26       68.42     17.36 o 
  -6   2   7        0.46       -2.02     11.51 o 
  -5   2   7      373.82      358.49     22.69 o 
  -4   2   7      186.38      218.69     15.90 o 
  -3   2   7      228.34      313.88     15.90 o 
  -2   2   7     1402.22     1391.48     56.79 o 
  -1   2   7     5433.39     4653.09     90.84 o 
   0   2   7       88.28       59.75      9.87 o 
   1   2   7      123.99       79.30      7.65 o 
   2   2   7        2.17        5.95      9.54 o 
   3   2   7    10261.65     9946.20    154.37 o 
   4   2   7      138.08      146.31     16.26 o 
   5   2   7      405.30      384.76     42.10 o 
   6   2   7      719.45      668.17     81.04 o 
   7   2   7       37.79       23.15     19.18 o 
   8   2   7       51.20       41.21     27.89 o 
  -9   3   7       17.23       56.41     30.26 o 
  -8   3   7       78.99      110.18     22.06 o 
  -7   3   7      308.13      301.88     26.88 o 
  -6   3   7      283.00      239.54     22.80 o 
  -5   3   7       74.04       89.75     13.91 o 
  -4   3   7      342.60      284.41     18.01 o 
  -3   3   7       24.91        5.80      7.07 o 
  -2   3   7       95.30      223.84     10.45 o 
  -1   3   7     1784.70     1596.36     43.28 o 
   0   3   7     4376.15     4581.66     65.70 o 
   1   3   7      565.39      356.63     15.42 o 
   2   3   7     1706.62     1649.46     38.13 o 
   3   3   7       55.00       58.41     10.50 o 
   4   3   7      210.62      255.99     31.45 o 
   5   3   7       14.24       33.71     14.83 o 
   6   3   7     1089.98     1084.48     84.73 o 
   7   3   7       10.22       23.61     24.21 o 
   8   3   7       13.34      -18.45     18.71 o 
  -9   4   7        6.17       21.64     27.78 o 
  -8   4   7       31.73       45.01     25.92 o 
  -7   4   7      237.30      240.52     42.69 o 
  -6   4   7        0.02        3.76     11.81 o 
  -5   4   7     1140.94     1279.27     39.02 o 
  -4   4   7     1548.30     1396.64     36.81 o 
  -3   4   7     1136.60     1171.79     29.82 o 
  -2   4   7       62.24        9.63      8.70 o 
  -1   4   7       52.99       43.14     10.45 o 
   0   4   7     4581.30     4164.12     62.47 o 
   1   4   7      114.46      106.39      9.48 o 
   2   4   7      338.82      354.20     22.26 o 
   3   4   7        7.64        4.93      7.50 o 
   4   4   7      250.06      264.20     21.37 o 
   5   4   7      455.72      461.92     36.09 o 
   6   4   7       77.55       50.52     28.42 o 
   7   4   7      127.26      184.56     28.47 o 
   8   4   7        2.23       20.27     22.47 o 
  -8   5   7       26.13       32.47     25.71 o 
  -7   5   7      234.08      240.02     34.13 o 
  -6   5   7      166.04      179.46     20.66 o 
  -5   5   7      180.46      213.44     19.27 o 
  -4   5   7     1625.14     1710.37     42.02 o 
  -3   5   7       94.85      151.07     12.60 o 
  -2   5   7      496.01      450.51     23.39 o 
  -1   5   7      664.31      399.35     14.76 o 
   0   5   7     5529.25     5358.80     77.83 o 
   1   5   7      746.41      653.24     34.56 o 
   2   5   7      328.38      267.76     16.16 o 
   3   5   7     1811.93     1825.62     41.51 o 
   4   5   7      948.46      920.00     37.21 o 
   5   5   7      167.66      215.76     35.78 o 
   6   5   7       54.81       44.49     19.31 o 
   7   5   7        4.00      -19.80     22.63 o 
   8   5   7       26.67       50.12     25.79 o 
  -8   6   7      308.16      248.18     52.14 o 
  -7   6   7       71.30      110.14     40.60 o 
  -6   6   7      863.20      825.22     37.16 o 
  -5   6   7      507.64      568.62     61.98 o 
  -4   6   7      266.23      293.77     19.89 o 
  -3   6   7     1386.90     1272.56     46.25 o 
  -2   6   7      247.37      358.64     15.63 o 
  -1   6   7      192.61      139.20     10.03 o 
   0   6   7     2234.76     2701.46     89.43 o 
   1   6   7     1650.48     1581.09     34.77 o 
   2   6   7      135.08      184.49     49.60 o 
   3   6   7     1120.39     1015.15     32.18 o 
   4   6   7       25.12       23.13     20.58 o 
   5   6   7      578.30      611.36     41.66 o 
   6   6   7       21.09       34.81     20.05 o 
   7   6   7       75.11       72.36     43.15 o 
   8   6   7       17.76       36.78     36.84 o 
  -8   7   7       14.08       -1.50     25.76 o 
  -7   7   7      351.90      305.15     39.80 o 
  -6   7   7      186.27      175.90     39.91 o 
  -5   7   7      943.75      937.49     40.33 o 
  -4   7   7      753.65      793.05     30.08 o 
  -3   7   7     1017.55     1069.24     30.55 o 
  -2   7   7      615.42      391.72     17.85 o 
  -1   7   7      325.51      316.00     15.32 o 
   0   7   7     1510.25     1619.05     35.05 o 
   1   7   7      631.99      592.27     39.12 o 
   2   7   7      104.63       95.11     10.78 o 
   3   7   7       96.36      162.99     17.28 o 
   4   7   7      236.10      175.52     21.66 o 
   5   7   7       32.70       19.47     16.37 o 
   6   7   7      217.02      212.14     72.10 o 
   7   7   7        0.78      -15.21     20.46 o 
   8   7   7       32.25       56.41     25.92 o 
  -8   8   7      397.40      363.77     80.96 o 
  -7   8   7        1.01       29.33     23.79 o 
  -6   8   7      270.50      230.44     32.88 o 
  -5   8   7      156.92      146.05     24.76 o 
  -4   8   7      235.33      310.51     39.70 o 
  -3   8   7     1722.67     1786.27     42.43 o 
  -2   8   7     1078.71     1091.11     27.92 o 
  -1   8   7     2676.92     2943.10     52.08 o 
   0   8   7      210.46      329.97     17.85 o 
   1   8   7     1212.95     1377.30     30.70 o 
   2   8   7     2322.77     2300.92     43.10 o 
   3   8   7        5.22        0.94      8.62 o 
   4   8   7       81.86       80.35     17.18 o 
   5   8   7       11.39        5.54     14.92 o 
   6   8   7        0.82       13.68     26.31 o 
   7   8   7       35.01       55.45     26.02 o 
  -8   9   7       46.03       -3.80     26.74 o 
  -7   9   7       55.44       23.59     26.32 o 
  -6   9   7      111.09       71.14     23.77 o 
  -5   9   7      197.21      210.98     28.51 o 
  -4   9   7        4.63       -8.68      8.68 o 
  -3   9   7       98.91      127.06     12.97 o 
  -2   9   7     1175.80     1252.53     31.72 o 
  -1   9   7     1241.70     1267.49     31.22 o 
   0   9   7      246.55      164.93     25.48 o 
   1   9   7        7.11        7.73      7.33 o 
   2   9   7     1669.08     1736.70     37.79 o 
   3   9   7       17.04       23.19     12.65 o 
   4   9   7       12.45      -12.40     12.40 o 
   5   9   7       14.95       -4.88     15.79 o 
   6   9   7      243.05      167.22     37.36 o 
   7   9   7       71.04       14.57     23.43 o 
  -8  10   7       89.07      115.24     40.10 o 
  -7  10   7        7.03       13.81     29.20 o 
  -6  10   7       59.67       69.26     28.68 o 
  -5  10   7        1.97       26.84     23.07 o 
  -4  10   7      265.89      297.49     32.27 o 
  -3  10   7      402.03      376.51     24.07 o 
  -2  10   7       15.33       10.80     10.63 o 
  -1  10   7      170.40      181.70     16.06 o 
   0  10   7        4.63        0.38      9.75 o 
   1  10   7     1968.86     2078.49     41.68 o 
   2  10   7        7.44        8.87     10.03 o 
   3  10   7      148.54      159.77     37.41 o 
   4  10   7        1.76      -10.91     23.66 o 
   5  10   7      514.62      603.78     45.02 o 
   6  10   7       30.85       20.00     28.42 o 
   7  10   7       34.01       43.51     26.02 o 
  -7  11   7        3.44        5.80     31.08 o 
  -6  11   7      448.40      559.57     57.14 o 
  -5  11   7      241.63      282.32     34.07 o 
  -4  11   7      290.50      349.84     34.38 o 
  -3  11   7      165.25      127.36     22.48 o 
  -2  11   7     3872.06     3976.95     76.74 o 
  -1  11   7      122.85      148.74     26.87 o 
   0  11   7     1236.47     1106.46     41.05 o 
   1  11   7      349.87      317.05     35.42 o 
   2  11   7        3.57      -10.48     10.48 o 
   3  11   7      299.44      221.94     25.22 o 
   4  11   7      471.74      490.00     39.58 o 
   5  11   7        1.43        3.14     25.79 o 
   6  11   7        4.84       -3.90     20.46 o 
   7  11   7       52.52       -4.21     39.99 o 
  -7  12   7       33.54        0.45     26.51 o 
  -6  12   7       15.53       -5.92     25.46 o 
  -5  12   7      458.25      500.39     95.25 o 
  -4  12   7       23.87       84.57     27.89 o 
  -3  12   7       42.12       29.08     21.20 o 
  -2  12   7      745.44      904.73     39.94 o 
  -1  12   7      799.39      912.66     37.89 o 
   0  12   7      855.95     1135.95     43.21 o 
   1  12   7      646.00      742.76     34.57 o 
   2  12   7      525.39      614.59     60.76 o 
   3  12   7       23.18       28.55     16.18 o 
   4  12   7      252.77      174.14     37.07 o 
   5  12   7      124.13      115.61     27.55 o 
   6  12   7       17.00      -11.47     32.63 o 
  -7  13   7        1.82        3.05     32.12 o 
  -6  13   7       76.13       72.53     32.50 o 
  -5  13   7       29.18        3.32     38.42 o 
  -4  13   7      258.28      178.90     35.78 o 
  -3  13   7        0.05       45.22     22.75 o 
  -2  13   7      448.33      409.65     44.24 o 
  -1  13   7      256.42      163.98     20.56 o 
   0  13   7      625.79      548.30     36.93 o 
   1  13   7      111.62      121.75     19.45 o 
   2  13   7      122.83      128.74     21.18 o 
   3  13   7       54.85       81.94     32.21 o 
   4  13   7     1740.34     1676.61     70.45 o 
   5  13   7       82.64       79.43     52.10 o 
   6  13   7       37.37       45.62     26.84 o 
  -6  14   7       73.00       18.22     30.37 o 
  -5  14   7      345.60      413.86     51.40 o 
  -4  14   7       34.90       15.60     25.03 o 
  -3  14   7      471.66      615.81     94.72 o 
  -2  14   7        8.05       19.96     20.68 o 
  -1  14   7     1131.54     1090.13     65.22 o 
   0  14   7       54.66       38.55     14.11 o 
   1  14   7      169.52      136.47     30.84 o 
   2  14   7       23.14       36.03     20.90 o 
   3  14   7      139.35      150.75     24.43 o 
   4  14   7      356.89      409.20     37.81 o 
   5  14   7      444.15      603.75     50.20 o 
   6  14   7      224.11      193.49     37.17 o 
  -6  15   7       61.20      140.06     40.75 o 
  -5  15   7       15.31       58.05     78.94 o 
  -4  15   7      486.57      510.80     55.67 o 
  -3  15   7        0.20       12.04     23.26 o 
  -2  15   7      119.08       56.64     25.67 o 
  -1  15   7      149.11       94.53     28.30 o 
   0  15   7      258.07      320.08     41.72 o 
   1  15   7      447.54      514.13     33.60 o 
   2  15   7       74.32      107.94     24.92 o 
   3  15   7        3.20       17.80     18.58 o 
   4  15   7      140.96      141.20     27.72 o 
   5  15   7       32.44       52.31     69.46 o 
  -5  16   7       68.76       98.77     37.41 o 
  -4  16   7        7.24       15.45     26.79 o 
  -3  16   7      265.69      261.16     40.61 o 
  -2  16   7       21.60       44.30     26.02 o 
  -1  16   7       69.19       31.11     23.50 o 
   0  16   7      599.05      495.97     63.81 o 
   1  16   7      334.47      276.80     41.93 o 
   2  16   7      123.98      173.20     26.44 o 
   3  16   7        7.56        4.22     30.02 o 
   4  16   7      106.38      122.63     33.62 o 
   5  16   7      213.83      172.21     35.81 o 
  -5  17   7       95.40       56.06     63.68 o 
  -4  17   7      256.10      157.14     69.99 o 
  -3  17   7       18.38        7.81     30.00 o 
  -2  17   7      379.98      393.50     74.20 o 
  -1  17   7      111.89      144.37     34.13 o 
   0  17   7      330.30      434.99     43.93 o 
   1  17   7      336.44      320.76     44.51 o 
   2  17   7      482.64      627.78     45.32 o 
   3  17   7       28.99       35.29     22.37 o 
   4  17   7       58.23       95.91     28.05 o 
  -4  18   7       99.04      124.73     37.53 o 
  -3  18   7       56.68       50.44     32.06 o 
  -2  18   7       15.49       -2.28     24.72 o 
  -1  18   7      241.58      263.79     42.86 o 
   0  18   7       27.89       11.72     24.72 o 
   1  18   7      326.76      310.06     46.14 o 
   2  18   7        0.45       -8.00     24.28 o 
   3  18   7      116.51      108.71     28.08 o 
  -3  19   7        0.34      -17.87     35.78 o 
  -2  19   7       57.96       35.00     31.05 o 
  -1  19   7       25.65       38.25     27.90 o 
   0  19   7      359.38      323.20     74.20 o 
   1  19   7       27.64       -5.22     25.31 o 
   2  19   7      230.94      196.19     72.62 o 
  -2  20   7        6.25        2.85     28.42 o 
  -1  20   7      256.64      323.66     96.83 o 
   0  20   7       11.94       25.31     29.05 o 
   1  20   7      357.27      395.97     54.20 o 
  -8   0   8      131.53      133.46     43.15 o 
  -6   0   8       19.37       23.38     31.57 o 
  -4   0   8    15581.04    15766.41    538.88 o 
  -2   0   8      479.85      300.26     19.67 o 
   0   0   8    12430.26    13942.96    274.34 o 
   2   0   8      515.06      494.04     30.63 o 
   4   0   8      709.60      912.11     77.88 o 
   6   0   8      461.34      419.95     50.52 o 
   8   0   8       93.64       69.46     35.78 o 
  -9   1   8      128.54      172.47     36.34 o 
  -8   1   8        8.67        4.79     18.28 o 
  -7   1   8      491.58      571.88     35.88 o 
  -6   1   8       56.27       58.31     14.99 o 
  -5   1   8      572.39      490.72     26.39 o 
  -4   1   8     1211.28     1383.47     53.77 o 
  -3   1   8     3129.95     3094.62     71.70 o 
  -2   1   8     1459.71     1583.99     35.70 o 
  -1   1   8     5983.58     5788.75     92.36 o 
   0   1   8        3.59       -3.52      4.13 o 
   1   1   8     1107.96      837.51     21.45 o 
   2   1   8      532.60      362.24     17.41 o 
   3   1   8      418.63      462.34     32.66 o 
   4   1   8       12.66       21.08     10.59 o 
   5   1   8      239.38      163.33     22.10 o 
   6   1   8       43.73        6.26     15.13 o 
   7   1   8        8.78        8.98     18.97 o 
   8   1   8      182.91      152.51     34.21 o 
  -9   2   8       19.26      -11.82     26.63 o 
  -8   2   8      103.16      147.18     30.59 o 
  -7   2   8        6.70        6.49     14.36 o 
  -6   2   8      333.10      345.00     26.34 o 
  -5   2   8      693.30      790.54     59.40 o 
  -4   2   8     1325.59     1434.52     37.03 o 
  -3   2   8      798.91      879.98     30.84 o 
  -2   2   8      105.25      146.58     14.36 o 
  -1   2   8       68.59      121.27     13.36 o 
   0   2   8      521.45      613.15     17.76 o 
   1   2   8     1425.23     1329.78     41.42 o 
   2   2   8      465.15      456.32     18.00 o 
   3   2   8     4190.21     4615.43     95.11 o 
   4   2   8      163.88      220.93     36.76 o 
   5   2   8       18.71       36.76     18.42 o 
   6   2   8       56.69       47.80     33.15 o 
   7   2   8       16.05       24.61     19.18 o 
   8   2   8       47.38       49.17     23.68 o 
  -9   3   8        0.31       -7.53     26.07 o 
  -8   3   8        5.14       11.41     26.01 o 
  -7   3   8      132.53      123.13     22.49 o 
  -6   3   8      435.15      393.01     27.03 o 
  -5   3   8      695.56      723.58     30.47 o 
  -4   3   8       77.92      109.75     14.94 o 
  -3   3   8     5315.70     5432.21     88.85 o 
  -2   3   8      327.39      397.28     24.47 o 
  -1   3   8     5347.18     4516.96    119.90 o 
   0   3   8     1012.89     1210.41     24.71 o 
   1   3   8      121.82      165.05     11.38 o 
   2   3   8      475.24      647.96     28.71 o 
   3   3   8     1346.96     1079.85     44.94 o 
   4   3   8      208.05      223.46     25.75 o 
   5   3   8      107.15       98.53     41.05 o 
   6   3   8        1.77       -5.63     15.68 o 
   7   3   8       10.04        1.89     19.63 o 
   8   3   8      137.83      170.14     30.82 o 
  -8   4   8      202.89      322.31     41.25 o 
  -7   4   8       87.82       82.57     25.31 o 
  -6   4   8      602.83      620.19     33.37 o 
  -5   4   8       57.26       68.92     13.38 o 
  -4   4   8     1683.83     1771.33     42.55 o 
  -3   4   8       31.41       34.28      7.50 o 
  -2   4   8     2785.42     2413.06     43.69 o 
  -1   4   8     1000.21      982.63     42.76 o 
   0   4   8       78.65       50.32      8.61 o 
   1   4   8      876.64      973.19     24.87 o 
   2   4   8       11.21       -4.91     10.35 o 
   3   4   8      736.29      643.50     24.54 o 
   4   4   8      182.06      191.89     18.63 o 
   5   4   8        8.80       11.33     30.00 o 
   6   4   8       46.44       62.74     20.68 o 
   7   4   8      264.11      212.85     48.41 o 
   8   4   8       58.75       83.00     38.94 o 
  -8   5   8       79.25       52.53     28.58 o 
  -7   5   8      464.17      565.55     49.28 o 
  -6   5   8       16.95        4.63     18.47 o 
  -5   5   8      883.45     1067.66     36.30 o 
  -4   5   8       39.18       33.80     10.21 o 
  -3   5   8     1445.32     1425.78     34.13 o 
  -2   5   8        0.10       -4.37      4.61 o 
  -1   5   8      829.05     1079.09     38.02 o 
   0   5   8     6457.36     7116.90     99.69 o 
   1   5   8        4.53        6.53      6.18 o 
   2   5   8      838.60      939.53     72.90 o 
   3   5   8      541.30      592.86     26.55 o 
   4   5   8       83.57       46.25     13.32 o 
   5   5   8       32.86      -11.58     21.05 o 
   6   5   8       31.98       75.64     22.69 o 
   7   5   8        3.14       -3.95     19.71 o 
   8   5   8       25.12       21.89     24.11 o 
  -8   6   8      156.80      134.19     32.63 o 
  -7   6   8       27.00       32.23     23.66 o 
  -6   6   8      172.27      152.35     27.80 o 
  -5   6   8      269.09      234.71     28.77 o 
  -4   6   8     3582.80     3441.48     67.92 o 
  -3   6   8      868.47      718.75     24.80 o 
  -2   6   8     6107.07     6022.42     95.46 o 
  -1   6   8       93.35      100.03      8.62 o 
   0   6   8      674.68     1053.50     27.05 o 
   1   6   8     1728.18     1915.58     47.40 o 
   2   6   8     5618.94     5407.12     85.09 o 
   3   6   8      399.02      365.36     21.85 o 
   4   6   8      134.97      151.30     18.49 o 
   5   6   8       83.08       81.72     24.73 o 
   6   6   8       36.40       41.57     20.09 o 
   7   6   8      185.41      171.16     30.51 o 
   8   6   8        2.26       16.08     24.18 o 
  -8   7   8      329.54      254.07     50.01 o 
  -7   7   8     1031.87     1089.52     67.11 o 
  -6   7   8      899.81      889.72     70.29 o 
  -5   7   8       93.98      121.62     38.84 o 
  -4   7   8       33.31       12.34     15.01 o 
  -3   7   8      381.94      472.39     32.52 o 
  -2   7   8     1054.93      878.52     39.50 o 
  -1   7   8        4.68       18.49      8.06 o 
   0   7   8      654.41      712.94     23.43 o 
   1   7   8      329.22      325.81     20.89 o 
   2   7   8      154.41      163.19     20.63 o 
   3   7   8      325.23      480.26    112.21 o 
   4   7   8      864.26      934.20     37.15 o 
   5   7   8      148.26      138.91     32.10 o 
   6   7   8        4.67      -17.95     18.97 o 
   7   7   8       18.24       -2.69     21.87 o 
  -8   8   8      289.95      244.46     40.04 o 
  -7   8   8        4.45        2.72     23.10 o 
  -6   8   8       34.52       38.30     26.64 o 
  -5   8   8       30.74       12.99     17.78 o 
  -4   8   8     1185.35     1315.97     89.89 o 
  -3   8   8      179.53      192.46     16.91 o 
  -2   8   8      339.48      326.52     16.39 o 
  -1   8   8     1046.34     1046.57     36.03 o 
   0   8   8      860.89      817.29     29.95 o 
   1   8   8      154.54      136.28     13.17 o 
   2   8   8      665.59      585.88     26.65 o 
   3   8   8       62.30       30.51     16.52 o 
   4   8   8       27.63       21.18     13.27 o 
   5   8   8        4.04       13.73     21.05 o 
   6   8   8       24.60       10.52     28.42 o 
   7   8   8       10.89       35.69     25.27 o 
  -8   9   8       15.31       -3.23     28.32 o 
  -7   9   8       15.20       -2.56     23.69 o 
  -6   9   8       86.51       32.09     22.57 o 
  -5   9   8       98.30       86.39     23.44 o 
  -4   9   8      203.20      206.63     26.60 o 
  -3   9   8     2816.53     2774.96     68.14 o 
  -2   9   8      425.50      400.85     27.91 o 
  -1   9   8       76.11       35.82      9.33 o 
   0   9   8      683.96      922.21     28.63 o 
   1   9   8     4351.96     4595.24     76.13 o 
   2   9   8      169.02      158.86     21.67 o 
   3   9   8      317.30      348.88     23.05 o 
   4   9   8     1061.79     1043.24     52.89 o 
   5   9   8       18.64       -1.88     17.07 o 
   6   9   8        7.90       -6.40     17.19 o 
   7   9   8        1.12       16.87     23.43 o 
  -8  10   8      138.93       87.36     72.62 o 
  -7  10   8       17.20       21.21     29.76 o 
  -6  10   8      270.70      211.43     69.46 o 
  -5  10   8      126.79      168.66     32.61 o 
  -4  10   8      170.38      245.82     33.60 o 
  -3  10   8       45.45       66.28     19.64 o 
  -2  10   8       15.91       36.24     15.54 o 
  -1  10   8        0.13       -0.12      8.14 o 
   0  10   8     1151.25     1011.72     30.00 o 
   1  10   8        3.32       -0.93     11.06 o 
   2  10   8      335.17      320.22     21.41 o 
   3  10   8      527.41      593.77     40.11 o 
   4  10   8      116.26      115.24     20.80 o 
   5  10   8      235.59      223.57     30.08 o 
   6  10   8      108.68       94.09     36.31 o 
   7  10   8        0.16        6.03     24.26 o 
  -7  11   8       57.11       87.78     35.03 o 
  -6  11   8        5.26       -1.98     27.42 o 
  -5  11   8      491.13      522.30     44.29 o 
  -4  11   8       18.58       45.78     19.60 o 
  -3  11   8      452.26      629.07     43.99 o 
  -2  11   8     1531.48     1510.23     74.90 o 
  -1  11   8      114.26      211.55     18.37 o 
   0  11   8      463.65      493.05     32.38 o 
   1  11   8      736.81      766.74     51.97 o 
   2  11   8        9.37        3.75     12.54 o 
   3  11   8       18.33       19.81     13.81 o 
   4  11   8     1256.54     1293.39     68.21 o 
   5  11   8        9.26       -0.46     31.57 o 
   6  11   8        1.85      -18.48     19.72 o 
   7  11   8       53.28       98.93     48.41 o 
  -7  12   8        1.70      -33.69     34.73 o 
  -6  12   8      201.43      214.54     34.91 o 
  -5  12   8        1.09        4.73     20.78 o 
  -4  12   8      272.01      207.16     35.90 o 
  -3  12   8      420.68      366.74     51.57 o 
  -2  12   8     1277.91     1264.11     68.34 o 
  -1  12   8      544.44      610.08     50.32 o 
   0  12   8      456.96      491.23     31.60 o 
   1  12   8      607.30      670.15     36.61 o 
   2  12   8      408.71      374.61     32.23 o 
   3  12   8       58.21       66.33     25.79 o 
   4  12   8      173.11      134.10     23.56 o 
   5  12   8      306.57      292.24     36.56 o 
   6  12   8      321.14      387.91     44.05 o 
  -7  13   8        1.01       28.82     32.91 o 
  -6  13   8       18.91      -14.28     27.55 o 
  -5  13   8      288.86      241.26     58.94 o 
  -4  13   8       46.51       56.55     53.15 o 
  -3  13   8      132.66      100.58     27.84 o 
  -2  13   8        9.49       -9.47     20.21 o 
  -1  13   8      418.06      335.05     40.70 o 
   0  13   8        0.54       10.22     13.65 o 
   1  13   8      138.69      149.51     21.18 o 
   2  13   8        7.69      -13.20     13.20 o 
   3  13   8      481.97      454.10     62.38 o 
   4  13   8      322.50      354.48     38.06 o 
   5  13   8       47.15       20.88     26.31 o 
   6  13   8      137.55      111.87     30.60 o 
  -6  14   8      178.28      131.81     39.19 o 
  -5  14   8        2.62        1.34     24.07 o 
  -4  14   8       36.51       26.63     24.26 o 
  -3  14   8        0.10        1.91     22.29 o 
  -2  14   8      888.12     1144.44    121.04 o 
  -1  14   8      230.91      303.51     86.83 o 
   0  14   8       90.85      130.20     28.94 o 
   1  14   8      183.18      147.57     21.92 o 
   2  14   8       26.70       46.04     17.88 o 
   3  14   8      178.08      178.63     46.46 o 
   4  14   8      118.11      139.79     25.80 o 
   5  14   8       44.73       48.12     32.10 o 
  -6  15   8       10.52       -3.60     30.60 o 
  -5  15   8      126.42      128.06     38.33 o 
  -4  15   8        0.70      -12.98     21.41 o 
  -3  15   8       94.08       92.50     31.08 o 
  -2  15   8      300.11      329.32     44.76 o 
  -1  15   8       15.87        9.53     20.97 o 
   0  15   8      161.30      162.62     32.29 o 
   1  15   8      246.53      202.72     34.89 o 
   2  15   8     1674.90     1672.30     78.12 o 
   3  15   8       36.61       18.92     19.22 o 
   4  15   8        3.92      -14.82     20.00 o 
   5  15   8      397.01      444.50    115.77 o 
  -5  16   8       26.12       33.15     34.73 o 
  -4  16   8       10.98       30.74     26.51 o 
  -3  16   8       24.17       27.98     25.67 o 
  -2  16   8      813.91      777.83     73.15 o 
  -1  16   8        8.65      -18.00     19.76 o 
   0  16   8       10.23        8.28     23.68 o 
   1  16   8      646.65      750.15     61.91 o 
   2  16   8      141.48      149.73     34.90 o 
   3  16   8      293.48      259.45     41.55 o 
   4  16   8      114.26      118.21     26.98 o 
  -5  17   8       10.75       55.65     34.37 o 
  -4  17   8       31.57       10.83     30.18 o 
  -3  17   8      460.30      537.55     58.10 o 
  -2  17   8      177.66      141.77     33.60 o 
  -1  17   8      515.61      427.50     52.10 o 
   0  17   8       46.27       62.42     31.57 o 
   1  17   8      181.91      248.08     41.47 o 
   2  17   8      265.23      296.31    145.77 o 
   3  17   8      287.62      331.66     84.20 o 
   4  17   8       30.47       57.17     25.31 o 
  -4  18   8       32.00        1.80     29.33 o 
  -3  18   8       20.76        5.51     25.67 o 
  -2  18   8      224.89      232.96     41.18 o 
  -1  18   8        5.59        8.97     24.86 o 
   0  18   8      120.78      104.68     33.85 o 
   1  18   8       19.10        7.08     25.98 o 
   2  18   8       78.33       25.26     43.15 o 
   3  18   8       83.70       40.85     37.89 o 
  -3  19   8       34.82       22.38     52.10 o 
  -2  19   8        2.58      -22.10     23.97 o 
  -1  19   8      122.07      114.56     35.40 o 
   0  19   8       64.24       56.81     32.12 o 
   1  19   8      126.22      169.65     39.65 o 
   2  19   8       10.34      -12.28     27.30 o 
  -1  20   8      272.16      231.63     49.99 o 
   0  20   8      458.50      565.46    149.98 o 
  -9   0   9      720.54      738.85    133.67 o 
  -7   0   9     1333.83     1307.91    172.08 o 
  -5   0   9     1179.59     1103.30     98.93 o 
  -3   0   9     3988.68     4641.06    112.01 o 
  -1   0   9    23690.29    24662.52    792.53 o 
   1   0   9      562.41      472.29     20.34 o 
   3   0   9      733.63      693.80     40.84 o 
   5   0   9       30.80       34.44     19.86 o 
   7   0   9        8.21       50.52     28.42 o 
  -9   1   9        0.01      -11.31     40.75 o 
  -8   1   9      956.83     1184.46     82.21 o 
  -7   1   9       22.86       28.01     15.95 o 
  -6   1   9      495.67      594.39     41.47 o 
  -5   1   9        0.50       -5.36      9.46 o 
  -4   1   9     1165.51     1049.39     32.66 o 
  -3   1   9      214.19      144.34     15.18 o 
  -2   1   9    19861.23    21715.23    296.47 o 
  -1   1   9      294.45      316.54     13.82 o 
   0   1   9      597.52      429.03     30.84 o 
   1   1   9       37.59       17.01      6.65 o 
   2   1   9     2456.40     2361.64     43.70 o 
   3   1   9     1773.68     1817.36     85.38 o 
   4   1   9       55.00       19.59     14.74 o 
   5   1   9        0.38        3.48     17.87 o 
   6   1   9        3.57       -0.71     15.99 o 
   7   1   9       19.08       -9.43     18.56 o 
   8   1   9        0.19        6.01     19.31 o 
  -9   2   9       81.14       91.45     51.52 o 
  -8   2   9        0.79       25.53     24.36 o 
  -7   2   9     1141.50     1386.37     65.74 o 
  -6   2   9      399.64      476.64     48.31 o 
  -5   2   9      750.39      765.08     32.06 o 
  -4   2   9      555.50      583.53     25.00 o 
  -3   2   9     4054.54     3785.55     67.24 o 
  -2   2   9      891.27     1200.75     36.87 o 
  -1   2   9     9400.19    10550.94    186.89 o 
   0   2   9     2110.98     2036.57     39.58 o 
   2   2   9      271.23      212.31     15.12 o 
   3   2   9     1732.84     1835.46     40.75 o 
   4   2   9       25.44       10.75     11.40 o 
   5   2   9       51.29       49.16     16.27 o 
   6   2   9        1.85       19.97     18.42 o 
   7   2   9       50.44       46.62     21.43 o 
   8   2   9        9.80        4.95     38.42 o 
  -8   3   9      473.69      498.81     48.85 o 
  -7   3   9        0.55       -2.34     19.63 o 
  -6   3   9     1220.16     1172.96     57.69 o 
  -5   3   9      441.29      402.58     24.71 o 
  -4   3   9     2397.08     2322.35     50.39 o 
  -3   3   9      163.89      156.52     11.94 o 
  -2   3   9     4571.72     4384.27     94.07 o 
  -1   3   9     1834.08     2097.64     54.49 o 
   0   3   9     7128.96     7348.40    100.84 o 
   1   3   9      249.20      183.75     12.58 o 
   2   3   9       11.32       22.20      7.60 o 
   3   3   9      647.67      676.83     24.64 o 
   4   3   9       41.97       36.90     22.59 o 
   5   3   9      535.78      637.54     39.33 o 
   6   3   9      460.19      528.79     40.85 o 
   7   3   9        0.00        0.55     17.07 o 
   8   3   9      143.26       53.68     23.07 o 
  -8   4   9       94.67       88.73     29.47 o 
  -7   4   9      236.38      250.28     73.63 o 
  -6   4   9        0.01       15.69     18.23 o 
  -5   4   9     3234.81     3236.14     68.40 o 
  -4   4   9       89.59       79.22     11.02 o 
  -3   4   9     1492.75     1483.63     39.31 o 
  -2   4   9      117.64      292.44     23.11 o 
  -1   4   9     4488.05     4587.26     96.78 o 
   0   4   9     2542.68     2844.87     47.94 o 
   1   4   9      746.95      712.88     56.66 o 
   2   4   9      114.04      148.05     13.00 o 
   3   4   9      558.23      446.04     22.77 o 
   4   4   9      174.51      148.29     24.00 o 
   5   4   9      474.21      502.95     34.73 o 
   6   4   9      199.95      176.02     39.47 o 
   7   4   9        1.60        3.63     17.19 o 
   8   4   9       26.79       -9.47     23.04 o 
  -8   5   9       94.92      100.02     31.25 o 
  -7   5   9      465.51      464.97     44.53 o 
  -6   5   9     2056.13     2249.68     78.87 o 
  -5   5   9      699.95      561.70     53.26 o 
  -4   5   9     3849.75     3821.79    109.11 o 
  -3   5   9        9.66       -0.36      6.06 o 
  -2   5   9     1644.59     1840.69     54.39 o 
  -1   5   9     4057.67     3768.98     97.25 o 
   0   5   9     8275.89     8484.58    116.58 o 
   1   5   9     1168.72     1140.98     42.50 o 
   2   5   9      384.79      535.94     21.55 o 
   3   5   9      217.19      198.47     16.71 o 
   4   5   9     1042.65     1007.59     47.40 o 
   5   5   9        2.62       -7.04     19.09 o 
   6   5   9        0.76      -11.49     34.21 o 
   7   5   9        0.57      -11.54     18.56 o 
   8   5   9        1.44       15.02     24.26 o 
  -8   6   9      141.28      180.18     36.24 o 
  -7   6   9      897.41      933.88     62.14 o 
  -6   6   9      779.70      835.61     54.54 o 
  -5   6   9     5958.88     5737.24    134.36 o 
  -4   6   9      464.04      455.85     60.56 o 
  -3   6   9     1045.99     1161.04     45.40 o 
  -2   6   9      186.03      179.14     17.47 o 
  -1   6   9     2992.24     2957.14     49.60 o 
   0   6   9      753.40      852.12     30.48 o 
   1   6   9     2915.49     3004.66     79.42 o 
   2   6   9      712.46      881.59     28.30 o 
   3   6   9       29.17       51.59     12.17 o 
   4   6   9       11.21        3.10     16.32 o 
   5   6   9      120.93       87.81     20.21 o 
   6   6   9       19.24       25.70     21.12 o 
   7   6   9      111.88      121.41     38.42 o 
  -8   7   9      159.03      266.61     57.88 o 
  -7   7   9        4.14       15.09     34.88 o 
  -6   7   9     2095.33     2089.61     97.84 o 
  -5   7   9      317.10      391.50     36.90 o 
  -4   7   9      819.94      824.05     47.45 o 
  -3   7   9      339.07      445.54     32.98 o 
  -2   7   9     1423.65     1431.15     49.38 o 
  -1   7   9        9.01       14.34      7.75 o 
   0   7   9      610.21      665.89     23.85 o 
   1   7   9      939.53      968.83     28.39 o 
   2   7   9      842.39      729.58     39.76 o 
   3   7   9      799.63      803.78     30.60 o 
   4   7   9      893.20      908.43     35.77 o 
   5   7   9        7.91       -8.63     15.24 o 
   6   7   9       17.75        7.56     20.05 o 
   7   7   9       11.23      -12.63     22.33 o 
  -8   8   9      473.46      471.46     51.01 o 
  -7   8   9      539.96      531.16     49.90 o 
  -6   8   9     2381.87     2342.77     82.82 o 
  -5   8   9      596.87      705.21     49.19 o 
  -4   8   9      456.40      421.62     46.54 o 
  -3   8   9     2261.16     2319.63     69.21 o 
  -2   8   9        0.57       -1.06     10.63 o 
  -1   8   9      676.04      579.73     21.58 o 
   0   8   9     1252.37     1449.37     34.94 o 
   1   8   9     2941.80     2882.55     55.02 o 
   2   8   9      361.62      373.69     22.05 o 
   3   8   9      800.67      726.32     31.13 o 
   4   8   9       94.26       81.29     15.92 o 
   5   8   9       60.45       48.41     18.43 o 
   6   8   9       10.04       42.10     30.52 o 
   7   8   9        3.55        2.41     24.18 o 
  -8   9   9        1.62       -4.13     27.56 o 
  -7   9   9      216.61      258.20     38.05 o 
  -6   9   9     1326.53     1305.33     66.86 o 
  -5   9   9      727.70      809.63     57.49 o 
  -4   9   9      921.71      942.00     52.56 o 
  -3   9   9       50.69       30.54     16.86 o 
  -2   9   9     2149.76     2013.34     66.06 o 
  -1   9   9        1.15       -1.60     10.56 o 
   0   9   9     2104.47     1975.93     54.19 o 
   1   9   9      187.39      217.23     17.36 o 
   2   9   9     2614.27     2767.80     57.33 o 
   3   9   9       29.59       12.36     11.01 o 
   4   9   9        5.39       21.14     17.14 o 
   5   9   9       99.40       70.36     29.47 o 
   6   9   9        8.03       -0.80     20.46 o 
   7   9   9        1.41       27.91     24.86 o 
  -7  10   9       64.71       91.57     36.57 o 
  -6  10   9      107.75      114.34     34.77 o 
  -5  10   9      944.71      877.84    139.98 o 
  -4  10   9     1892.79     1836.09     79.13 o 
  -3  10   9      419.25      386.15     36.19 o 
  -2  10   9      395.44      452.25     35.25 o 
  -1  10   9      692.90      701.65     36.26 o 
   0  10   9     1737.43     1843.39     45.55 o 
   1  10   9     1295.65     1207.42     72.75 o 
   2  10   9      974.87     1002.69     58.27 o 
   3  10   9      915.49      812.65     38.32 o 
   4  10   9        1.19       18.54     14.43 o 
   5  10   9      107.19      124.71     26.04 o 
   6  10   9      238.99      140.28     29.08 o 
   7  10   9        0.31       26.31     26.79 o 
  -7  11   9      206.78      165.05     41.18 o 
  -6  11   9      283.62      261.76     91.57 o 
  -5  11   9        0.01       32.63     42.10 o 
  -4  11   9      686.92      777.24     50.78 o 
  -3  11   9     1475.23     1477.53     59.61 o 
  -2  11   9      531.82      528.34     39.03 o 
  -1  11   9        0.78       16.97     15.53 o 
   0  11   9      678.96      695.41     43.49 o 
   1  11   9      877.84      980.62     39.62 o 
   2  11   9      928.94     1121.87     61.25 o 
   3  11   9      180.91      203.22     39.67 o 
   4  11   9      952.28     1071.31     74.21 o 
   5  11   9        0.18      -18.14     21.05 o 
   6  11   9        2.42        5.38     23.01 o 
  -7  12   9      155.13      187.52     61.57 o 
  -6  12   9      160.19      184.63     34.37 o 
  -5  12   9      486.43      441.32     43.81 o 
  -4  12   9       81.39       58.79     26.03 o 
  -3  12   9     1935.20     2084.01     86.47 o 
  -2  12   9        0.00       -1.40     18.22 o 
  -1  12   9      847.49      839.67     94.20 o 
   0  12   9      136.29      145.37     28.02 o 
   1  12   9     1603.99     1531.72     50.98 o 
   2  12   9        0.04       -4.26     13.15 o 
   3  12   9        3.95       12.36     15.42 o 
   4  12   9       54.05       66.36     19.27 o 
   5  12   9      205.26      195.59     31.57 o 
   6  12   9      183.15      140.82     31.60 o 
  -6  13   9      207.04      288.40     54.20 o 
  -5  13   9      141.87      107.89     33.81 o 
  -4  13   9     1227.68     1186.11     72.34 o 
  -3  13   9      593.54      890.77     66.76 o 
  -2  13   9     1077.32     1128.15    142.09 o 
  -1  13   9      864.49     1152.65    134.72 o 
   0  13   9      777.75      758.71     57.99 o 
   1  13   9       12.76        6.56     18.11 o 
   2  13   9       55.83       51.36     16.51 o 
   3  13   9      162.66      177.34     25.93 o 
   4  13   9      589.81      556.51     41.06 o 
   5  13   9        0.77       14.29     22.47 o 
   6  13   9       61.62       76.73     28.83 o 
  -6  14   9        6.69       14.46     30.82 o 
  -5  14   9       33.71       50.33     31.47 o 
  -4  14   9       26.87       34.42     27.27 o 
  -3  14   9      657.93      762.91     62.45 o 
  -2  14   9      717.70      550.45    113.14 o 
  -1  14   9      804.48      971.17     67.77 o 
   0  14   9      249.02      233.63     36.99 o 
   1  14   9       60.50       58.63     22.61 o 
   2  14   9       75.83       93.80     28.94 o 
   3  14   9      682.04      624.01     42.82 o 
   4  14   9       36.54       32.91     20.66 o 
   5  14   9      223.95      285.61     40.15 o 
  -6  15   9       61.06       60.12     58.94 o 
  -5  15   9       14.95       39.97     39.47 o 
  -4  15   9       45.68       71.99     31.36 o 
  -3  15   9      101.04      136.84     34.60 o 
  -2  15   9      253.31      285.62     42.23 o 
  -1  15   9        0.22      -11.92     22.63 o 
   0  15   9      525.44      557.07     54.11 o 
   1  15   9       14.68        8.70     21.19 o 
   2  15   9       79.53       90.09     28.02 o 
   3  15   9       40.00       28.76     18.48 o 
   4  15   9      347.55      389.94     37.87 o 
   5  15   9       24.21       12.75     26.55 o 
  -5  16   9       33.66       88.61     39.47 o 
  -4  16   9        8.98       14.90     30.00 o 
  -3  16   9      605.57      517.60    112.09 o 
  -2  16   9       35.42       40.29     27.31 o 
  -1  16   9      361.84      408.02     47.95 o 
   0  16   9      898.35      914.08     71.04 o 
   1  16   9      222.45      234.17     39.10 o 
   2  16   9        1.76       -0.42     24.77 o 
   3  16   9       74.44       91.68     35.26 o 
   4  16   9      216.20      157.91     37.61 o 
  -4  17   9      115.89      139.42     39.25 o 
  -3  17   9       44.55       69.38     32.07 o 
  -2  17   9      579.00      631.07     61.20 o 
  -1  17   9       54.12       26.07     23.97 o 
   0  17   9      939.85      820.10     70.52 o 
   1  17   9      157.53      205.03     38.88 o 
   2  17   9      156.04      171.91     37.13 o 
   3  17   9        5.62       -1.34     60.52 o 
   4  17   9       73.93       33.77     29.55 o 
  -4  18   9        4.87       -7.37     28.28 o 
  -3  18   9       36.05       15.97     27.06 o 
  -2  18   9       10.58      -19.13     23.22 o 
  -1  18   9      664.77      577.42     75.78 o 
   0  18   9       24.21       19.10     32.63 o 
   1  18   9      132.89      116.06     40.52 o 
   2  18   9       55.11       99.03     72.10 o 
   3  18   9       88.23      139.67     38.81 o 
  -2  19   9       57.91       28.46     28.91 o 
  -1  19   9       41.87       33.60     36.84 o 
   0  19   9      221.02      115.35     34.60 o 
   1  19   9       79.68       56.36     62.62 o 
   2  19   9      131.36      100.80     51.05 o 
  -8   0  10      149.32      190.50     70.52 o 
  -6   0  10       40.07       36.18     19.67 o 
  -4   0  10      575.87      379.89     30.87 o 
  -2   0  10     1367.02     1102.11     59.47 o 
   0   0  10     1767.51     1972.94     56.29 o 
   2   0  10     2284.53     2351.12     55.16 o 
   4   0  10      402.86      466.48     41.13 o 
   6   0  10      331.79      312.59     46.31 o 
   8   0  10        0.26       24.21     34.73 o 
  -8   1  10       71.07      103.48     48.31 o 
  -7   1  10      586.82      653.93     49.04 o 
  -6   1  10      186.32      207.85     21.86 o 
  -5   1  10      467.28      515.67     27.83 o 
  -4   1  10      267.99      465.76     23.17 o 
  -3   1  10     1452.34     1584.31     37.07 o 
  -2   1  10     8407.68     8924.30    132.80 o 
  -1   1  10     5067.95     5311.96     83.15 o 
   0   1  10      904.17     1053.53     27.64 o 
   1   1  10     2500.40     2888.11     49.81 o 
   2   1  10     4203.38     4976.98     76.66 o 
   3   1  10     1080.76     1039.41     56.95 o 
   4   1  10       51.74       42.83     14.43 o 
   5   1  10       42.51       29.26     17.32 o 
   6   1  10        8.25        3.58     17.37 o 
   7   1  10        2.26      -39.24     45.78 o 
   8   1  10        1.05        0.53     23.07 o 
  -8   2  10      318.83      323.50     70.52 o 
  -7   2  10      163.74      159.31     35.07 o 
  -6   2  10      640.28      597.15     85.68 o 
  -5   2  10      217.33      236.87     23.39 o 
  -4   2  10     2837.73     2992.86     77.48 o 
  -3   2  10     1451.89     1725.49     39.14 o 
  -2   2  10     1571.74     1083.63     24.74 o 
  -1   2  10        0.22       -8.42      8.42 o 
   0   2  10     9467.42    10141.42    185.34 o 
   1   2  10       17.31       10.70      6.17 o 
   2   2  10     2382.45     2066.39     41.64 o 
   3   2  10      635.03      690.36     41.79 o 
   4   2  10      347.09      300.07     34.52 o 
   5   2  10      455.36      450.18     31.35 o 
   6   2  10       25.71       37.64     18.97 o 
   7   2  10       61.02       16.82     18.71 o 
   8   2  10      194.31      197.00     64.73 o 
  -8   3  10       24.97       19.90     25.38 o 
  -7   3  10      215.05      223.62     34.39 o 
  -6   3  10       34.02       14.50     17.65 o 
  -5   3  10      165.26      144.85     22.81 o 
  -4   3  10       58.59       36.62     10.48 o 
  -3   3  10     1664.96     1398.59     47.95 o 
  -2   3  10       37.46        2.20     10.44 o 
  -1   3  10      153.59      179.47     18.09 o 
   0   3  10     3606.56     3689.70     66.48 o 
   1   3  10      958.81     1010.29     40.72 o 
   2   3  10      159.53      166.39     18.01 o 
   3   3  10     2029.85     2187.74     46.67 o 
   4   3  10        0.00      -13.94     13.94 o 
   5   3  10     1450.50     1648.07     53.98 o 
   6   3  10       31.85       37.89     19.35 o 
   7   3  10       75.21       89.99     25.30 o 
  -8   4  10       25.57       68.33     28.83 o 
  -7   4  10      224.08      262.54     36.44 o 
  -6   4  10       49.00       54.94     31.56 o 
  -5   4  10      123.48      137.71     32.21 o 
  -4   4  10     3029.25     2966.57     80.96 o 
  -3   4  10       84.77       66.98     15.55 o 
  -2   4  10      460.46      529.91     29.55 o 
  -1   4  10       31.68       44.89     12.33 o 
   0   4  10     1517.15     1632.57     44.64 o 
   1   4  10      260.23      212.83     20.04 o 
   2   4  10     3804.95     3871.06     65.49 o 
   3   4  10        1.95       -7.75      7.75 o 
   4   4  10       26.69       33.95     13.47 o 
   5   4  10       24.26       -4.42     14.13 o 
   6   4  10       66.57      116.52     25.47 o 
   7   4  10       20.82       28.79     20.80 o 
  -8   5  10       95.28       48.91     38.82 o 
  -7   5  10       34.72       43.27     24.77 o 
  -6   5  10       50.74       52.91     22.20 o 
  -5   5  10     2653.37     2750.06     83.03 o 
  -4   5  10       53.83       52.12     17.39 o 
  -3   5  10     2779.12     2666.15     73.00 o 
  -2   5  10       63.96      116.85     18.10 o 
  -1   5  10     7119.96     6666.94    133.86 o 
   0   5  10      228.28      185.03     17.41 o 
   1   5  10      850.99      839.18     25.36 o 
   2   5  10      748.81      854.17     29.19 o 
   3   5  10      562.11      572.00     33.52 o 
   4   5  10      978.04      936.14     38.28 o 
   5   5  10      130.60      155.11     34.21 o 
   6   5  10        1.76        4.25     19.46 o 
   7   5  10      209.27      156.07     84.20 o 
  -8   6  10        2.43       -8.61     25.88 o 
  -7   6  10      280.75      263.19     38.09 o 
  -6   6  10     2014.00     2174.01     78.64 o 
  -5   6  10       49.58       48.70     20.22 o 
  -4   6  10     2450.91     2630.32     77.45 o 
  -3   6  10       32.95       36.47     14.87 o 
  -2   6  10      363.50      461.05     31.76 o 
  -1   6  10        2.85        7.15     10.04 o 
   0   6  10       72.68       73.91      9.08 o 
   1   6  10      361.76      331.45     29.36 o 
   2   6  10     2850.79     2950.12     56.43 o 
   3   6  10      205.65      272.62     33.79 o 
   4   6  10      213.29      199.33     23.64 o 
   5   6  10        9.19       -5.79     14.56 o 
   6   6  10      536.97      610.81     47.25 o 
   7   6  10        1.32       14.04     25.79 o 
  -8   7  10      161.47      120.85     34.22 o 
  -7   7  10       45.93       17.95     24.64 o 
  -6   7  10      537.57      434.21     42.05 o 
  -5   7  10      610.78      533.48     47.17 o 
  -4   7  10     1346.28     1301.55     53.84 o 
  -3   7  10     3931.45     3838.79     95.29 o 
  -2   7  10     1214.41     1275.82     47.71 o 
  -1   7  10      738.26      636.81     41.31 o 
   0   7  10       19.66       22.02      8.62 o 
   1   7  10     4868.90     4575.16     76.24 o 
   2   7  10      351.26      305.34     19.57 o 
   3   7  10      281.70      254.47     30.18 o 
   4   7  10       52.59       44.27     14.23 o 
   5   7  10      128.28      115.50     21.50 o 
   6   7  10      171.04      157.23     29.39 o 
   7   7  10      160.94      184.63     33.47 o 
  -8   8  10       90.41       75.10     32.60 o 
  -7   8  10       28.42       19.22     22.82 o 
  -6   8  10       16.95       21.99     28.01 o 
  -5   8  10      382.00      380.54     37.23 o 
  -4   8  10     2434.40     2415.06     81.27 o 
  -3   8  10      144.93      124.73     63.68 o 
  -2   8  10      936.79      790.81     38.30 o 
  -1   8  10       76.08       54.50     16.41 o 
   0   8  10     3782.45     3866.63     67.05 o 
   1   8  10       49.97       37.57     12.15 o 
   2   8  10      737.53      727.92     31.14 o 
   3   8  10      373.59      372.06     26.26 o 
   4   8  10      232.09      249.11     27.08 o 
   5   8  10       14.11        9.38     38.94 o 
   6   8  10      264.07      182.08     45.26 o 
   7   8  10       12.81       93.56     37.89 o 
  -8   9  10      213.49      142.65     53.77 o 
  -7   9  10        1.17       -3.21     25.22 o 
  -6   9  10      144.29      177.66     37.51 o 
  -5   9  10      793.95      789.92     52.33 o 
  -4   9  10     1147.78     1256.74     59.30 o 
  -3   9  10     1161.48     1281.43     47.09 o 
  -2   9  10      284.78      254.12     33.73 o 
  -1   9  10      265.89      339.70     26.21 o 
   0   9  10       48.98       45.51     14.45 o 
   1   9  10     2627.47     2702.02     54.82 o 
   2   9  10        0.05        3.24      9.59 o 
   3   9  10      252.58      205.08     26.61 o 
   4   9  10       43.56       23.63     20.20 o 
   5   9  10      240.25      211.85     37.89 o 
   6   9  10        5.33      -15.70     18.56 o 
   7   9  10      114.59       90.17     35.26 o 
  -7  10  10       17.90       -1.76     53.15 o 
  -6  10  10      105.25      100.47     33.45 o 
  -5  10  10       33.12       17.16     24.71 o 
  -4  10  10      528.36      599.81    127.88 o 
  -3  10  10      915.73      866.48     50.29 o 
  -2  10  10     3141.24     3266.82     77.47 o 
  -1  10  10        5.91        4.96     11.62 o 
   0  10  10     3499.68     3860.52     84.54 o 
   1  10  10      280.69      237.82     18.82 o 
   2  10  10      613.98      617.13     30.27 o 
   3  10  10       23.79       28.41     16.21 o 
   4  10  10      411.77      501.09     35.82 o 
   5  10  10        5.80      -16.31     16.31 o 
   6  10  10       50.87       60.22     25.28 o 
  -7  11  10      158.39      230.90     79.46 o 
  -6  11  10       77.58       97.88     35.03 o 
  -5  11  10      253.34      269.53     42.74 o 
  -4  11  10       71.85      136.85     27.38 o 
  -3  11  10     1365.25     1183.86    123.67 o 
  -2  11  10     1792.21     1808.40     64.74 o 
  -1  11  10      654.32      596.21     41.77 o 
   0  11  10      506.04      553.65     40.18 o 
   1  11  10     1179.54      945.60     57.89 o 
   2  11  10       97.59       80.51     16.57 o 
   3  11  10      973.79     1009.54     44.61 o 
   4  11  10      339.28      339.10     31.18 o 
   5  11  10      131.01      179.45     30.08 o 
   6  11  10      149.49      151.42     70.52 o 
  -7  12  10       16.54       -4.21     30.87 o 
  -6  12  10      158.61      161.29     33.80 o 
  -5  12  10      104.39      133.15     29.31 o 
  -4  12  10      360.33      251.73     40.19 o 
  -3  12  10       76.84      133.31     32.12 o 
  -2  12  10     1673.46     1884.14    181.03 o 
  -1  12  10      115.82       72.72     24.73 o 
   0  12  10      526.75      677.11     53.58 o 
   1  12  10      118.50       83.58     24.14 o 
   2  12  10      246.12      218.48     32.64 o 
   3  12  10       79.64      136.51     25.48 o 
   4  12  10      152.95      154.69     24.37 o 
   5  12  10      164.36      159.14     59.99 o 
   6  12  10      200.86      254.29     37.53 o 
  -6  13  10        3.81      -18.17     27.72 o 
  -5  13  10      653.55      583.30    154.72 o 
  -4  13  10        0.03      -21.72     21.72 o 
  -3  13  10     1118.13     1419.88    175.24 o 
  -2  13  10       22.19       19.63     21.99 o 
  -1  13  10     1593.75     1726.24     79.07 o 
   0  13  10       15.45       12.35     18.67 o 
   1  13  10      630.58      679.15     54.58 o 
   2  13  10        9.31      -17.19     17.19 o 
   3  13  10      140.23      181.25     25.22 o 
   4  13  10        1.76       -1.98     19.57 o 
   5  13  10        0.81       27.36     22.73 o 
  -6  14  10      446.48      454.96    135.77 o 
  -5  14  10        9.27      -25.27     25.27 o 
  -4  14  10      192.40      176.98     38.42 o 
  -3  14  10       96.21      107.82     36.31 o 
  -2  14  10     1150.48     1054.65     73.84 o 
  -1  14  10      420.48      407.92     73.15 o 
   0  14  10      342.00      330.63     43.68 o 
   1  14  10       32.90      -10.10     17.51 o 
   2  14  10      127.08      116.55     30.31 o 
   3  14  10      132.80      151.87     34.75 o 
   4  14  10      636.25      672.65     51.58 o 
   5  14  10       10.86       -6.25     23.50 o 
  -5  15  10      354.76      391.38     53.34 o 
  -4  15  10        7.64      -19.85     36.31 o 
  -3  15  10       66.74      148.46     35.36 o 
  -2  15  10       24.46       38.84     22.93 o 
  -1  15  10      449.75      554.25     54.81 o 
   0  15  10       18.43      -15.02     18.71 o 
   1  15  10      535.25      587.60     54.69 o 
   2  15  10      466.85      367.29     45.27 o 
   3  15  10      250.96      376.93     47.33 o 
   4  15  10       10.85       10.03     24.38 o 
   5  15  10      416.65      421.00     67.36 o 
  -5  16  10        0.15       -7.52     30.31 o 
  -4  16  10      161.28      108.77     33.88 o 
  -3  16  10        4.79        3.03     26.51 o 
  -2  16  10      781.55      668.77     86.83 o 
  -1  16  10        3.09       16.21     24.21 o 
   0  16  10      138.59      100.39     31.86 o 
   1  16  10      579.53      619.77     57.22 o 
   2  16  10      715.61      588.32     75.78 o 
   3  16  10       25.17        4.11     25.59 o 
   4  16  10       13.08       29.35     27.72 o 
  -4  17  10        0.18      -12.85     27.55 o 
  -3  17  10      684.23      850.85    134.72 o 
  -2  17  10      206.68      252.82     41.93 o 
  -1  17  10      177.74       91.30     58.94 o 
   0  17  10        6.21      -20.21     20.21 o 
   1  17  10      509.62      470.95     53.81 o 
   2  17  10      260.64      219.06     60.52 o 
   3  17  10       36.71       25.19     34.73 o 
  -3  18  10        6.41       -8.00     32.10 o 
  -2  18  10      310.79      368.02     52.07 o 
  -1  18  10        0.40        9.27     25.47 o 
   0  18  10      218.27      146.75     34.26 o 
   1  18  10      180.93      109.74     33.63 o 
   2  18  10      354.28      225.36     44.73 o 
  -2  19  10       62.85       66.86     30.84 o 
  -1  19  10       81.20       79.29     33.63 o 
   0  19  10        6.49       -3.77     27.24 o 
   1  19  10      401.80      321.41     49.53 o 
  -7   0  11        1.95      -31.57     43.15 o 
  -5   0  11      450.62      479.06     38.32 o 
  -3   0  11      999.43      847.93    101.04 o 
  -1   0  11     4656.75     4511.22    117.35 o 
   1   0  11      803.56     1070.05     59.96 o 
   3   0  11     1637.84     1492.54     93.15 o 
   5   0  11       38.06       32.76     21.83 o 
   7   0  11        0.31        4.21     26.31 o 
  -8   1  11       42.29        4.09     38.32 o 
  -7   1  11      294.52      226.10     61.04 o 
  -6   1  11       43.82        4.36     17.60 o 
  -5   1  11      408.33      357.41     31.26 o 
  -4   1  11      918.57      839.59     36.46 o 
  -3   1  11       20.70        9.73      8.13 o 
  -2   1  11     2248.76     2399.18     45.82 o 
  -1   1  11      109.37      118.62     16.95 o 
   0   1  11       10.00       11.14     14.28 o 
   1   1  11      572.82      418.39     23.00 o 
   2   1  11     6259.97     6398.86     94.90 o 
   3   1  11       86.40       43.86     12.88 o 
   4   1  11      373.46      401.09     28.28 o 
   5   1  11      399.49      353.84     42.69 o 
   6   1  11      120.77      145.15     24.56 o 
   7   1  11       11.45       20.52     22.33 o 
  -8   2  11       10.16       40.21     39.77 o 
  -7   2  11      256.09      324.65     58.33 o 
  -6   2  11        2.17       -2.52     18.13 o 
  -5   2  11      147.26      179.21     24.56 o 
  -4   2  11        6.40      -10.99     11.83 o 
  -3   2  11        9.62       -3.45      8.05 o 
  -2   2  11      154.46      148.48     16.73 o 
  -1   2  11      251.77      227.33     19.83 o 
   0   2  11      974.58     1152.38     35.40 o 
   1   2  11      352.89      222.03     13.80 o 
   2   2  11      233.55      304.65     18.01 o 
   3   2  11     2193.38     2169.74     57.92 o 
   4   2  11      221.25      282.74     57.01 o 
   5   2  11      394.32      464.05     32.26 o 
   6   2  11        8.79       -4.16     15.92 o 
   7   2  11      149.97      160.16     59.47 o 
  -8   3  11        1.78       22.67     37.34 o 
  -7   3  11       40.78       27.14     25.85 o 
  -6   3  11        5.12       -2.15     17.47 o 
  -5   3  11      447.82      339.49     32.06 o 
  -4   3  11      548.11      573.64     37.05 o 
  -3   3  11     1223.98     1391.87     48.51 o 
  -2   3  11     1096.86     1164.63     42.00 o 
  -1   3  11        2.32       -2.74     11.81 o 
   0   3  11      359.61      299.45     19.10 o 
   1   3  11      468.85      567.61     24.01 o 
   2   3  11      703.75      804.75     28.04 o 
   3   3  11       19.03       34.00     33.41 o 
   4   3  11     1165.04     1087.13     52.86 o 
   5   3  11      220.97      280.11     42.27 o 
   6   3  11      117.55      119.07     26.05 o 
   7   3  11      128.27       89.69     24.53 o 
  -8   4  11        9.00       44.73     40.93 o 
  -7   4  11       33.09        5.22     22.36 o 
  -6   4  11     1144.64     1334.16     64.40 o 
  -5   4  11      671.59      699.17     66.81 o 
  -4   4  11       19.04       37.60     15.21 o 
  -3   4  11     1691.09     1645.22     54.00 o 
  -2   4  11      295.18      300.24     24.47 o 
  -1   4  11     4496.51     4458.98     99.09 o 
   0   4  11        6.97       29.41      9.28 o 
   1   4  11     1684.77     1570.55     34.94 o 
   2   4  11       31.76       18.60      8.48 o 
   3   4  11     1517.42     1491.92     38.57 o 
   4   4  11        4.54        9.40     14.61 o 
   5   4  11      478.95      466.12     51.46 o 
   6   4  11      506.59      446.18     40.31 o 
   7   4  11      132.16      137.94     29.39 o 
  -8   5  11      172.04      194.61     37.56 o 
  -7   5  11       47.94       12.69     23.67 o 
  -6   5  11       14.09       17.66     20.53 o 
  -5   5  11        5.19       -3.82     16.42 o 
  -4   5  11      896.02      795.34     46.84 o 
  -3   5  11      201.23      144.74     20.93 o 
  -2   5  11     1019.87      925.45     40.60 o 
  -1   5  11       24.80       -4.89      9.22 o 
   0   5  11      112.56       76.54     11.86 o 
   1   5  11     1791.96     1660.73     39.44 o 
   2   5  11        5.67        7.04      8.16 o 
   3   5  11       63.92       72.18     13.13 o 
   4   5  11     1175.21     1284.11     45.41 o 
   5   5  11       16.00        3.57     19.69 o 
   6   5  11       52.36       67.59     23.50 o 
   7   5  11       14.75       45.47     26.02 o 
  -8   6  11      146.59      156.45     36.38 o 
  -7   6  11      575.46      571.60     50.48 o 
  -6   6  11      114.86       94.36     25.26 o 
  -5   6  11      139.30      195.26     28.64 o 
  -4   6  11      700.93      821.18     48.76 o 
  -3   6  11        5.89       20.28     14.58 o 
  -2   6  11       80.23       72.73     16.23 o 
  -1   6  11     1470.02     1521.36     50.27 o 
   0   6  11      177.31      222.26     15.98 o 
   1   6  11       35.42       32.45      8.55 o 
   2   6  11      482.65      437.30     22.90 o 
   3   6  11        4.52        4.72     26.89 o 
   4   6  11      105.73      124.68     29.78 o 
   5   6  11      264.48      252.24     28.25 o 
   6   6  11       37.86       35.35     22.69 o 
   7   6  11       18.13        4.32     27.89 o 
  -8   7  11      193.49      231.59     40.02 o 
  -7   7  11      122.16      116.23     29.88 o 
  -6   7  11        1.61        5.93     22.93 o 
  -5   7  11      220.26      198.05     28.64 o 
  -4   7  11      169.73      238.91     28.78 o 
  -3   7  11       98.03       65.75     20.97 o 
  -2   7  11     2757.10     2646.26     74.06 o 
  -1   7  11       18.37       46.12     13.80 o 
   0   7  11     1946.86     1700.24     58.03 o 
   1   7  11      215.51      212.96     17.02 o 
   2   7  11      387.52      415.39     23.30 o 
   3   7  11      193.33      169.06     17.94 o 
   4   7  11      747.33      817.97     38.01 o 
   5   7  11        0.03      -15.21     15.21 o 
   6   7  11       67.41       52.47     25.67 o 
   7   7  11        4.86       15.38     24.71 o 
  -8   8  11       84.85       84.48     32.31 o 
  -7   8  11      414.10      438.66     46.38 o 
  -6   8  11      366.84      328.26     39.80 o 
  -5   8  11      299.50      286.10     34.01 o 
  -4   8  11     4382.07     4224.89    108.76 o 
  -3   8  11     1796.80     1659.67     59.81 o 
  -2   8  11        0.74       11.00     11.81 o 
  -1   8  11      305.77      332.34     32.44 o 
   0   8  11      186.41      188.93     27.41 o 
   1   8  11      995.03      975.07     82.35 o 
   2   8  11      138.10      188.59     17.20 o 
   3   8  11      142.96      139.01     17.01 o 
   4   8  11        0.18      -11.81     11.81 o 
   5   8  11        1.02        8.02     16.02 o 
   6   8  11       16.33       -2.10     29.47 o 
   7   8  11      101.02       70.72     28.59 o 
  -7   9  11        4.26       13.62     25.31 o 
  -6   9  11     1023.07     1136.90     73.13 o 
  -5   9  11       78.47      128.62     27.61 o 
  -4   9  11     1888.99     1778.27     89.66 o 
  -3   9  11      388.30      419.23     35.09 o 
  -2   9  11     3319.86     3345.73     79.12 o 
  -1   9  11        8.52       -3.76     11.51 o 
   0   9  11     1241.05     1245.59     45.91 o 
   1   9  11      265.98      285.13     25.86 o 
   2   9  11      315.16      264.40     20.66 o 
   3   9  11       55.46       28.23     17.87 o 
   4   9  11       11.63       33.57     13.88 o 
   5   9  11       25.38        7.30     18.53 o 
   6   9  11      169.54      300.07     37.93 o 
  -7  10  11       98.36      102.92     55.26 o 
  -6  10  11        0.34      -23.79     24.52 o 
  -5  10  11       95.35      105.50     31.73 o 
  -4  10  11       29.62        2.09     22.25 o 
  -3  10  11       76.78       62.93     20.55 o 
  -2  10  11      276.10      293.54     26.85 o 
  -1  10  11     3583.99     3494.91     81.48 o 
   0  10  11      174.36       89.55     18.21 o 
   1  10  11      167.74      216.23     23.89 o 
   2  10  11       37.09       16.59     14.65 o 
   3  10  11      500.93      526.30     30.38 o 
   4  10  11      216.47      259.30     25.14 o 
   5  10  11      177.08      224.80     31.62 o 
   6  10  11      255.31      257.99     36.26 o 
  -7  11  11       46.19      -14.14     32.49 o 
  -6  11  11      365.69      340.04     50.52 o 
  -5  11  11       25.04       27.44     27.42 o 
  -4  11  11        4.57      -16.58     16.58 o 
  -3  11  11      205.62      216.14     36.80 o 
  -2  11  11       12.67        0.22     15.31 o 
  -1  11  11        3.99      -13.58     13.58 o 
   0  11  11      539.37      540.13     67.77 o 
   1  11  11      385.75      404.29     65.77 o 
   2  11  11       51.16       31.50     18.60 o 
   3  11  11        5.11       -7.29     14.11 o 
   4  11  11       50.74       27.83     16.41 o 
   5  11  11       96.41       87.15     43.15 o 
   6  11  11       14.05      -19.76     19.76 o 
  -6  12  11       28.97       15.16     30.61 o 
  -5  12  11      117.24      157.40     40.57 o 
  -4  12  11       85.36      133.51     33.13 o 
  -3  12  11      687.93      644.90     58.40 o 
  -2  12  11      129.45      168.42     31.84 o 
  -1  12  11      384.04      423.34     43.42 o 
   0  12  11      367.43      416.57     52.10 o 
   1  12  11     1247.73     1361.86     93.15 o 
   2  12  11       12.26        0.19     19.44 o 
   3  12  11        2.39       -0.05     20.25 o 
   4  12  11       30.73       12.29     23.65 o 
   5  12  11      200.55      202.83     36.31 o 
   6  12  11       65.22       96.29     30.60 o 
  -6  13  11      306.18      408.89     63.15 o 
  -5  13  11       67.94      103.73     58.41 o 
  -4  13  11      895.37      874.25     70.03 o 
  -3  13  11      728.89      785.49     65.13 o 
  -2  13  11        3.95       13.24     22.10 o 
  -1  13  11      199.30      240.55     35.15 o 
   0  13  11     1373.41     1308.14     71.20 o 
   1  13  11        3.90       14.54     19.44 o 
   2  13  11        6.24       -7.18     18.28 o 
   3  13  11      224.97      202.37     60.52 o 
   4  13  11      152.06      122.51     33.15 o 
   5  13  11        7.27      -11.24     35.55 o 
  -6  14  11      113.50       72.62     36.86 o 
  -5  14  11      152.63      181.32     40.19 o 
  -4  14  11       62.33       80.26     31.60 o 
  -3  14  11      241.03      188.56     38.18 o 
  -2  14  11       88.02       83.13     32.10 o 
  -1  14  11      308.61      375.65     45.98 o 
   0  14  11      311.35      304.25     41.85 o 
   1  14  11        6.24      -18.15     21.58 o 
   2  14  11       39.05       32.16     24.53 o 
   3  14  11      201.16      167.72     35.48 o 
   4  14  11       23.11       32.22     28.43 o 
   5  14  11        1.77      -30.11     45.26 o 
  -5  15  11        6.76        8.72     30.31 o 
  -4  15  11      121.40      211.86     44.00 o 
  -3  15  11       90.92       13.31     26.41 o 
  -2  15  11      298.21      369.74     70.52 o 
  -1  15  11        9.30      -18.29     19.21 o 
   0  15  11       48.42       96.24     29.08 o 
   1  15  11        0.01       -6.00     19.60 o 
   2  15  11      718.90      877.74     67.54 o 
   3  15  11       56.18       43.12     47.36 o 
   4  15  11      118.63      111.49     35.54 o 
  -5  16  11      175.09      176.59     43.44 o 
  -4  16  11       37.27       27.72     42.10 o 
  -3  16  11      526.71      522.48    113.14 o 
  -2  16  11       72.09       70.49     28.91 o 
  -1  16  11        2.54       -6.68     30.52 o 
   0  16  11        7.95       -3.19     21.19 o 
   1  16  11      321.37      344.30     46.12 o 
   2  16  11        0.22        7.28     27.36 o 
   3  16  11      272.56      235.94     43.51 o 
   4  16  11      274.46      358.50    117.35 o 
  -4  17  11      196.90      241.27     55.26 o 
  -3  17  11        1.17       28.89     29.33 o 
  -2  17  11       61.64       33.41     25.92 o 
  -1  17  11       85.43       71.32     30.56 o 
   0  17  11       62.69       35.64     25.90 o 
   1  17  11       12.07        5.18     21.11 o 
   2  17  11        1.56      -10.38     24.22 o 
   3  17  11       24.52       11.37     30.43 o 
  -3  18  11      249.93      295.60     48.85 o 
  -2  18  11        0.01      -25.27     25.27 o 
  -1  18  11      401.38      422.49     62.10 o 
   0  18  11       41.53       -0.53     26.45 o 
   1  18  11       44.93       60.45     42.63 o 
   2  18  11        9.08        4.49     28.78 o 
  -1  19  11       42.79       21.02     28.78 o 
   0  19  11       29.71      -17.58     23.77 o 
  -8   0  12        5.79        6.31     48.41 o 
  -6   0  12     1123.27     1225.11    139.98 o 
  -4   0  12     3072.20     3271.16    179.98 o 
  -2   0  12     2887.69     3557.34     88.41 o 
   0   0  12      605.02      723.07     32.38 o 
   2   0  12     4684.22     3970.84    108.21 o 
   4   0  12      148.09      147.82     79.99 o 
   6   0  12       55.75       48.41     29.47 o 
  -8   1  12       17.64       17.12     39.25 o 
  -7   1  12        5.72       31.83     35.70 o 
  -6   1  12       93.67      107.15     37.31 o 
  -5   1  12      210.97      249.73     58.94 o 
  -4   1  12       60.87       23.28     13.31 o 
  -3   1  12      820.90      658.49     32.58 o 
  -2   1  12        9.48        6.90      6.67 o 
  -1   1  12     2320.04     1983.88     39.66 o 
   0   1  12     1453.03     1485.03     40.71 o 
   1   1  12     2007.43     1946.38     55.08 o 
   2   1  12      111.88      164.18     15.88 o 
   3   1  12      535.75      513.52     34.79 o 
   4   1  12       13.50       -2.93     14.07 o 
   5   1  12       78.63       66.87     29.93 o 
   6   1  12        1.44      -17.17     17.89 o 
   7   1  12       36.30       25.78     22.69 o 
  -8   2  12       41.04        6.92     48.41 o 
  -7   2  12       10.55       22.43     33.11 o 
  -6   2  12        6.09        3.07     26.51 o 
  -5   2  12      151.45       76.59     30.08 o 
  -4   2  12      768.54      739.11     53.89 o 
  -3   2  12      165.53      182.29     20.23 o 
  -2   2  12       13.56       30.72     11.44 o 
  -1   2  12      641.25      704.40     36.16 o 
   0   2  12     4955.92     5688.56     93.82 o 
   1   2  12      686.96      825.63     43.83 o 
   2   2  12      491.29      484.61     21.47 o 
   3   2  12       99.21       78.86     14.43 o 
   4   2  12     1384.11     1506.44     60.52 o 
   5   2  12      100.91       71.08     23.70 o 
   6   2  12      234.87      289.63     33.06 o 
   7   2  12        1.65      -10.23     19.71 o 
  -8   3  12        0.09        0.41     35.90 o 
  -7   3  12       38.38       18.23     36.04 o 
  -6   3  12      437.71      386.21     37.25 o 
  -5   3  12     1325.38     1406.53     58.59 o 
  -4   3  12       19.48       -3.74     12.62 o 
  -3   3  12     1340.45     1252.87     85.49 o 
  -2   3  12       28.99       21.75     13.48 o 
  -1   3  12      514.96      539.80     29.28 o 
   0   3  12        0.07        5.75      6.99 o 
   1   3  12     2744.87     2674.25     88.71 o 
   2   3  12      617.90      682.66     25.12 o 
   3   3  12      608.23      548.29     47.72 o 
   4   3  12      103.45      125.39     25.11 o 
   5   3  12      540.56      527.42     35.63 o 
   6   3  12        6.64        3.59     31.57 o 
   7   3  12        0.43        7.04     21.54 o 
  -8   4  12       15.66       28.49     42.00 o 
  -7   4  12       68.83       63.27     39.42 o 
  -6   4  12       12.93       -4.80     17.66 o 
  -5   4  12      647.62      742.44     48.08 o 
  -4   4  12     1421.97     1467.71     71.57 o 
  -3   4  12      643.89      646.24     38.37 o 
  -2   4  12     1724.28     1651.09    101.40 o 
  -1   4  12      236.72      235.76     23.10 o 
   0   4  12     1834.02     1697.73     35.07 o 
   1   4  12      341.34      340.09     18.06 o 
   2   4  12      791.22      697.65     34.54 o 
   3   4  12       31.66       35.71     14.89 o 
   4   4  12       14.62        7.40     18.53 o 
   5   4  12        2.48        2.39     15.36 o 
   6   4  12      268.78      296.86     49.47 o 
   7   4  12       39.71       41.27     21.54 o 
  -8   5  12       22.71      -40.52     40.52 o 
  -7   5  12        2.76       38.11     24.07 o 
  -6   5  12       54.60       31.88     21.81 o 
  -5   5  12      690.90      746.58     49.40 o 
  -4   5  12      123.91      104.09     21.97 o 
  -3   5  12      451.89      490.32     34.93 o 
  -2   5  12       42.97       63.55     25.21 o 
  -1   5  12     2861.60     2929.21     77.10 o 
   0   5  12       33.14       10.46     17.01 o 
   1   5  12       75.27       41.43     23.22 o 
   2   5  12      112.89       92.85     14.17 o 
   3   5  12      851.77      865.76     31.91 o 
   4   5  12      530.90      577.28     40.56 o 
   5   5  12      410.23      479.79     87.04 o 
   6   5  12        0.74       18.45     21.12 o 
   7   5  12       28.44       20.28     24.53 o 
  -8   6  12        4.66       27.62     40.85 o 
  -7   6  12       51.66       40.90     25.83 o 
  -6   6  12     2196.03     2304.53     83.85 o 
  -5   6  12      360.86      423.02     38.87 o 
  -4   6  12      342.14      333.29     32.10 o 
  -3   6  12      242.92      265.47     27.45 o 
  -2   6  12      955.69      803.68     40.69 o 
  -1   6  12        8.54        3.45     10.00 o 
   0   6  12      587.67      557.27     32.06 o 
   1   6  12      427.43      454.09     22.52 o 
   2   6  12      402.52      390.38     23.90 o 
   3   6  12       36.74        2.34     12.76 o 
   4   6  12      190.62      229.03     23.74 o 
   5   6  12        7.44        0.65     15.04 o 
   6   6  12      128.63       95.99     27.72 o 
   7   6  12       18.98       23.39     26.41 o 
  -8   7  12       56.21       83.06     32.95 o 
  -7   7  12       20.77       36.50     26.77 o 
  -6   7  12       37.96       73.12     50.97 o 
  -5   7  12       90.55      102.44     25.90 o 
  -4   7  12        3.83       -9.88     15.39 o 
  -3   7  12      474.73      533.59     38.01 o 
  -2   7  12     2726.10     2757.87     78.09 o 
  -1   7  12      657.09      689.44     34.90 o 
   0   7  12      106.97       73.73     15.68 o 
   1   7  12      672.88      826.93     39.28 o 
   2   7  12       29.97       20.68     19.12 o 
   3   7  12       73.06       51.64     13.58 o 
   4   7  12      106.99       69.61     23.85 o 
   5   7  12       90.71       61.42     20.62 o 
   6   7  12       36.44       16.46     24.53 o 
   7   7  12       39.04       45.58     29.39 o 
  -7   8  12        1.08      -23.08     23.08 o 
  -6   8  12       27.62       19.92     22.05 o 
  -5   8  12      804.36      782.50     53.49 o 
  -4   8  12      995.18      920.75     54.06 o 
  -3   8  12      208.80      216.89     47.37 o 
  -2   8  12      142.69      166.63     20.89 o 
  -1   8  12      636.89      581.07     34.93 o 
   0   8  12     5400.27     5526.32    110.74 o 
   1   8  12      408.81      393.08     29.83 o 
   2   8  12      251.41      269.89     20.56 o 
   3   8  12       15.98       -5.59     10.99 o 
   4   8  12      123.09      118.03     22.79 o 
   5   8  12        2.50       -4.84     16.97 o 
   6   8  12       60.37       24.21     33.68 o 
  -7   9  12       46.89       61.11     28.43 o 
  -6   9  12      276.37      301.93     37.80 o 
  -5   9  12       50.62       63.77     22.74 o 
  -4   9  12      421.19      511.96     41.51 o 
  -3   9  12        4.75      -13.31     16.21 o 
  -2   9  12     3329.91     3491.23     91.15 o 
  -1   9  12      216.29      179.42     22.31 o 
   0   9  12      512.38      490.40     33.38 o 
   1   9  12     1564.23     1524.94     51.11 o 
   2   9  12       35.01       56.94     25.07 o 
   3   9  12       27.01       10.14     13.51 o 
   4   9  12        0.01        2.45     15.44 o 
   5   9  12      105.73      152.43     30.56 o 
   6   9  12        0.47       -7.16     19.86 o 
  -7  10  12      110.53      122.79     37.41 o 
  -6  10  12       24.27      -19.69     26.67 o 
  -5  10  12        6.23       45.23     28.47 o 
  -4  10  12       72.03       77.27     26.67 o 
  -3  10  12        6.99      -11.36     16.16 o 
  -2  10  12        5.75       -1.28     12.81 o 
  -1  10  12      129.55      192.40     28.26 o 
   0  10  12      580.14      583.23     36.79 o 
   1  10  12       61.35       67.36     18.53 o 
   2  10  12      312.41      306.78     29.11 o 
   3  10  12      311.06      333.36     41.09 o 
   4  10  12      258.01      273.64     25.71 o 
   5  10  12        5.34      -18.16     18.16 o 
   6  10  12       97.04      140.59     54.73 o 
  -7  11  12       13.54       16.08     34.06 o 
  -6  11  12       22.82       12.68     28.81 o 
  -5  11  12      395.96      326.92     49.99 o 
  -4  11  12       40.46       21.97     20.93 o 
  -3  11  12      196.23      204.16     30.36 o 
  -2  11  12      303.11      246.47     31.09 o 
  -1  11  12      120.06      130.47     24.88 o 
   0  11  12      455.15      395.64     61.80 o 
   1  11  12     2190.48     2529.98     87.02 o 
   2  11  12        7.68       -4.00     16.14 o 
   3  11  12      196.96      188.77     29.66 o 
   4  11  12       18.36       23.31     18.37 o 
   5  11  12        3.49        2.29     20.97 o 
   6  11  12       91.78       88.94     51.57 o 
  -6  12  12       90.38       97.87     58.55 o 
  -5  12  12      288.44      266.87     37.47 o 
  -4  12  12      624.57      698.90     52.16 o 
  -3  12  12        1.55        9.26     21.02 o 
  -2  12  12       49.79        5.38     19.72 o 
  -1  12  12      280.02      193.42     32.34 o 
   0  12  12        3.09       17.69     19.86 o 
   1  12  12      219.67      312.24     62.10 o 
   2  12  12       38.78      -11.05     17.45 o 
   3  12  12       23.80        4.30     31.57 o 
   4  12  12       60.22      121.24     28.83 o 
   5  12  12        0.59        4.21     30.52 o 
  -6  13  12       68.64       32.30     33.47 o 
  -5  13  12      128.65      137.76     76.83 o 
  -4  13  12       10.45       16.03     24.71 o 
  -3  13  12      182.87      224.86     39.19 o 
  -2  13  12      150.25      174.39     54.20 o 
  -1  13  12       19.94       -1.89     20.00 o 
   0  13  12      109.60      166.40     33.15 o 
   1  13  12        9.89       17.18     19.44 o 
   2  13  12      113.02      168.90     33.83 o 
   3  13  12       71.02       75.04     34.73 o 
   4  13  12       65.96      116.08     32.04 o 
   5  13  12       51.59       19.90     48.94 o 
  -5  14  12        5.09       51.81     31.57 o 
  -4  14  12       83.71      100.26     34.14 o 
  -3  14  12       44.69       34.35     27.45 o 
  -2  14  12      212.52      217.89     44.73 o 
  -1  14  12      928.30     1023.23    174.19 o 
   0  14  12       11.99       60.99     26.22 o 
   1  14  12      598.39      584.09     54.61 o 
   2  14  12      187.06      195.46     68.94 o 
   3  14  12        5.31      -22.59     22.59 o 
   4  14  12      481.58      555.14     56.22 o 
  -5  15  12      146.53      251.36     47.10 o 
  -4  15  12       39.45       63.26     33.10 o 
  -3  15  12       90.86      125.12     34.89 o 
  -2  15  12       62.09       25.65     24.49 o 
  -1  15  12        3.61       12.34     23.72 o 
   0  15  12      232.93      203.51     36.79 o 
   1  15  12       22.38       20.23     23.55 o 
   2  15  12        7.96      -13.63     22.63 o 
   3  15  12      329.94      379.66     48.77 o 
   4  15  12       22.61      -10.17     54.73 o 
  -4  16  12      213.18      242.33     49.99 o 
  -3  16  12      100.90      142.01     37.34 o 
  -2  16  12      214.62      193.72     38.88 o 
  -1  16  12        9.14       43.94     27.55 o 
   0  16  12        3.95      -18.48     18.48 o 
   1  16  12       43.65       29.94     26.30 o 
   2  16  12      275.76      366.92    125.77 o 
   3  16  12       32.73       67.60     31.49 o 
  -3  17  12      213.92      266.27     62.62 o 
  -2  17  12        2.48       -0.32     23.77 o 
  -1  17  12       62.69       29.41     26.03 o 
   0  17  12      378.29      405.84     51.21 o 
   1  17  12      100.45       36.92     43.15 o 
   2  17  12       10.09        1.04     26.47 o 
  -2  18  12       69.95       78.33     34.31 o 
  -1  18  12      161.16      208.55     43.24 o 
   0  18  12       21.13       65.86     41.05 o 
   1  18  12      100.73      125.44     36.41 o 
  -7   0  13       36.79       24.21     52.62 o 
  -5   0  13       17.79        0.00     30.52 o 
  -3   0  13      187.32      158.93     49.47 o 
  -1   0  13     2316.61     2204.29     61.84 o 
   1   0  13      863.96      787.23     31.06 o 
   3   0  13      354.15      528.57     44.34 o 
   5   0  13        6.12      -12.19     21.90 o 
   7   0  13       70.57      102.09     35.78 o 
  -8   1  13      360.90      317.46     64.35 o 
  -7   1  13      167.44      157.35     48.37 o 
  -6   1  13      121.61      234.78     83.15 o 
  -5   1  13       15.34       12.50     24.53 o 
  -4   1  13     1305.19     1240.35     90.01 o 
  -3   1  13       47.56       19.93     11.33 o 
  -2   1  13      512.98      458.08     26.38 o 
  -1   1  13       28.34       38.36      7.19 o 
   0   1  13      566.35      599.78     21.45 o 
   1   1  13      371.23      545.36     21.46 o 
   2   1  13     4009.84     4054.21     78.83 o 
   3   1  13       72.59       38.53     32.02 o 
   4   1  13       23.38       24.99     15.50 o 
   5   1  13       43.33       43.79     17.88 o 
   6   1  13       54.01       76.53     22.76 o 
   7   1  13        0.93       36.99     23.78 o 
  -8   2  13       45.78       15.53     37.87 o 
  -7   2  13      270.61      192.07     50.20 o 
  -6   2  13       55.91       -8.00     33.15 o 
  -5   2  13      229.96      214.37     43.42 o 
  -4   2  13        1.86       19.28     14.85 o 
  -3   2  13       38.11       50.66     14.21 o 
  -2   2  13      138.84      256.14     22.40 o 
  -1   2  13     2547.01     2834.37     72.05 o 
   0   2  13      871.36     1005.04     37.37 o 
   1   2  13     1506.06     1490.02     35.48 o 
   2   2  13      391.59      532.35     26.61 o 
   3   2  13     1545.07     1501.10     58.66 o 
   4   2  13      479.86      479.60     63.43 o 
   5   2  13      212.18      274.98     51.43 o 
   6   2  13        4.70        5.81     19.91 o 
   7   2  13       27.05        0.64     22.69 o 
  -8   3  13        3.73       15.50     47.36 o 
  -7   3  13        0.73      -27.72     27.72 o 
  -6   3  13        4.38       24.64     29.74 o 
  -5   3  13      457.82      453.50     37.55 o 
  -4   3  13        4.11        5.77     14.78 o 
  -3   3  13      309.76      271.34     25.03 o 
  -2   3  13     1519.42     1465.86     49.51 o 
  -1   3  13      102.65       93.14     16.24 o 
   0   3  13      904.97      689.65     31.52 o 
   1   3  13        1.05       -5.45      6.95 o 
   2   3  13     1769.79     1874.12     42.38 o 
   3   3  13      179.89      153.77     18.25 o 
   4   3  13     1272.11     1263.33     51.52 o 
   5   3  13      100.30      113.85     21.40 o 
   6   3  13       65.16       78.06     24.52 o 
   7   3  13       83.66       66.91     42.10 o 
  -8   4  13        1.55      -24.38     38.32 o 
  -7   4  13      330.85      291.84     57.24 o 
  -6   4  13       16.89        5.84     29.33 o 
  -5   4  13     1227.56     1385.64    123.92 o 
  -4   4  13      806.06      772.26     43.63 o 
  -3   4  13     1304.34     1355.72     51.52 o 
  -2   4  13       15.12        5.24     11.61 o 
  -1   4  13      358.16      362.36     28.41 o 
   0   4  13       15.97       10.39     10.49 o 
   1   4  13     1134.38     1200.94     31.90 o 
   2   4  13       26.41       92.46     49.32 o 
   3   4  13       79.99       97.80     15.68 o 
   4   4  13       21.99       34.87     15.51 o 
   5   4  13       81.05       88.05     20.32 o 
   6   4  13       35.17       85.37     24.19 o 
   7   4  13      111.63      137.60     31.15 o 
  -8   5  13      139.58       20.23     39.11 o 
  -7   5  13       18.46       -1.34     33.11 o 
  -6   5  13       19.69      -14.19     18.10 o 
  -5   5  13      609.34      585.70     44.77 o 
  -4   5  13     1945.54     2059.91     87.53 o 
  -3   5  13       37.92        7.19     14.05 o 
  -2   5  13      496.13      503.48     39.11 o 
  -1   5  13        6.25       -5.10     11.15 o 
   0   5  13      403.46      521.27     31.34 o 
   1   5  13       78.24       69.11     27.65 o 
   2   5  13      517.42      531.26     24.65 o 
   3   5  13      299.27      300.25     24.26 o 
   4   5  13      575.05      579.35     34.59 o 
   5   5  13      189.28      183.38     24.54 o 
   6   5  13       17.16       -2.26     20.21 o 
   7   5  13        0.01       -5.61     22.62 o 
  -8   6  13      131.96      165.76     55.41 o 
  -7   6  13      204.32      277.88     59.74 o 
  -6   6  13      482.52      424.45     43.48 o 
  -5   6  13       88.62       84.92     27.37 o 
  -4   6  13      345.57      324.12     33.11 o 
  -3   6  13      352.88      299.72     30.63 o 
  -2   6  13       29.37       31.12     15.51 o 
  -1   6  13     2814.38     2672.17     67.26 o 
   0   6  13      107.54      150.58     21.02 o 
   1   6  13      602.95      503.71     32.89 o 
   2   6  13       35.87       27.90     20.26 o 
   3   6  13     1111.67     1134.91     58.03 o 
   4   6  13      104.71       81.22     18.81 o 
   5   6  13      653.61      706.98     41.31 o 
   6   6  13        9.94       49.68     72.62 o 
  -7   7  13        0.58      -21.19     22.14 o 
  -6   7  13      175.22      175.13     30.98 o 
  -5   7  13      277.84      233.33     33.12 o 
  -4   7  13     1860.31     1766.33     66.60 o 
  -3   7  13      776.78      777.82     47.59 o 
  -2   7  13      203.10      277.47     28.00 o 
  -1   7  13      180.85      163.04     23.24 o 
   0   7  13      297.68      291.71     26.49 o 
   1   7  13      209.23      193.63     22.83 o 
   2   7  13      607.65      720.61     52.56 o 
   3   7  13      119.26      104.54     15.96 o 
   4   7  13      321.01      328.05     30.78 o 
   5   7  13        2.67       -9.11     16.33 o 
   6   7  13        1.71      -21.24     21.24 o 
  -7   8  13       59.73       85.88     29.76 o 
  -6   8  13        9.96       14.42     22.15 o 
  -5   8  13       63.04       42.09     23.82 o 
  -4   8  13       53.74       46.03     21.42 o 
  -3   8  13     2146.69     2130.12     71.97 o 
  -2   8  13       30.77        3.19     15.34 o 
  -1   8  13      226.74      236.64     24.44 o 
   0   8  13      198.18      229.54     24.56 o 
   1   8  13      810.97      843.62     41.55 o 
   2   8  13       67.83       70.28     18.71 o 
   3   8  13      548.00      576.60     30.79 o 
   4   8  13        6.35       36.97     16.79 o 
   5   8  13        6.85       -0.91     17.02 o 
   6   8  13       12.28       32.63     35.78 o 
  -7   9  13       70.73       55.29     30.54 o 
  -6   9  13      128.31      128.56     32.29 o 
  -5   9  13       33.60       30.97     22.53 o 
  -4   9  13      816.65      798.32     52.46 o 
  -3   9  13        2.75        5.69     14.69 o 
  -2   9  13     7432.30     7469.27    141.67 o 
  -1   9  13       95.71      114.95     20.09 o 
   0   9  13      108.62      136.52     21.39 o 
   1   9  13       10.18      -13.44     13.44 o 
   2   9  13     1872.36     1928.69     60.28 o 
   3   9  13       16.01       -4.44     16.03 o 
   4   9  13      462.86      457.23     36.92 o 
   5   9  13        5.26       15.56     18.91 o 
   6   9  13       59.95      122.50     28.07 o 
  -7  10  13       40.66       48.68     35.40 o 
  -6  10  13       91.04       49.73     34.37 o 
  -5  10  13       30.92       52.05     29.22 o 
  -4  10  13       49.14       14.31     24.52 o 
  -3  10  13      665.05      824.07     52.96 o 
  -2  10  13      140.34       98.70     30.99 o 
  -1  10  13      665.64      760.40     47.85 o 
   0  10  13      483.37      409.18     34.79 o 
   1  10  13       96.23       84.70     19.21 o 
   2  10  13       59.14       58.62     21.27 o 
   3  10  13     1781.21     1748.41     75.81 o 
   4  10  13        0.37       20.77     28.71 o 
   5  10  13       53.89       52.84     21.78 o 
   6  10  13      106.13      130.20     30.40 o 
  -6  11  13       52.14       44.45     36.84 o 
  -5  11  13        3.86      -21.51     25.03 o 
  -4  11  13       40.13       28.10     23.14 o 
  -3  11  13       52.05       52.48     24.84 o 
  -2  11  13      804.30      811.03     52.82 o 
  -1  11  13      495.13      581.04     45.06 o 
   0  11  13      691.01      683.62     47.88 o 
   1  11  13       73.51       38.61     18.67 o 
   2  11  13      311.34      349.37     36.55 o 
   3  11  13       51.21       66.40     24.46 o 
   4  11  13      178.12      169.19     35.54 o 
   5  11  13       45.65       -4.21     29.47 o 
  -6  12  13        3.30       17.28     26.86 o 
  -5  12  13      119.84      102.58     29.97 o 
  -4  12  13       88.27       66.68     28.86 o 
  -3  12  13     1695.63     1552.95    136.82 o 
  -2  12  13      425.11      377.82     44.51 o 
  -1  12  13      220.18      244.68     36.57 o 
   0  12  13       91.58       85.00     25.12 o 
   1  12  13      278.27      302.65     46.84 o 
   2  12  13       19.27       61.01     24.72 o 
   3  12  13       77.62       56.17     27.84 o 
   4  12  13       21.92        7.12     23.95 o 
   5  12  13       74.71      105.25     35.78 o 
  -6  13  13       44.74       35.89     36.36 o 
  -5  13  13        2.04      -25.28     25.28 o 
  -4  13  13      604.56      682.30    156.30 o 
  -3  13  13      181.73      215.85     38.74 o 
  -2  13  13       44.58       63.11     26.03 o 
  -1  13  13       39.38      -17.04     20.05 o 
   0  13  13     1157.31     1114.44     73.70 o 
   1  13  13      395.27      387.63     44.47 o 
   2  13  13      131.51      152.49     43.15 o 
   3  13  13      140.90       62.45     41.57 o 
   4  13  13      311.20      349.10     45.91 o 
  -5  14  13      163.52      165.17     42.63 o 
  -4  14  13      475.76      455.47    112.62 o 
  -3  14  13      443.93      505.10     54.87 o 
  -2  14  13       30.81       54.12     28.78 o 
  -1  14  13      178.11      239.73     38.74 o 
   0  14  13       16.92      -12.49     21.97 o 
   1  14  13      564.90      573.50     60.52 o 
   2  14  13      155.59      177.39     35.21 o 
   3  14  13       80.16       73.73     30.74 o 
   4  14  13        1.84      -21.68     24.77 o 
  -5  15  13       81.53       32.22     33.85 o 
  -4  15  13       54.73       32.83     28.81 o 
  -3  15  13       41.69       42.82     30.74 o 
  -2  15  13      419.71      377.95     50.82 o 
  -1  15  13       66.76       25.34     27.31 o 
   0  15  13      134.80      120.49     33.68 o 
   1  15  13       16.82       53.95     27.24 o 
   2  15  13      235.56      214.52     48.41 o 
   3  15  13       15.18       45.58     28.42 o 
  -4  16  13      147.73      223.50     46.44 o 
  -3  16  13       64.41       67.15     32.12 o 
  -2  16  13       27.27       10.60     26.55 o 
  -1  16  13      185.67      162.36     36.16 o 
   0  16  13        0.23      -10.63     35.78 o 
   1  16  13      181.98      181.65     37.38 o 
   2  16  13        1.65      -31.91     41.57 o 
   3  16  13       44.77       90.83     35.54 o 
  -3  17  13       73.75      120.90     38.94 o 
  -2  17  13      253.59      203.03     57.36 o 
  -1  17  13       25.36       -1.65     28.42 o 
   0  17  13      471.11      622.89     62.72 o 
   1  17  13      143.86      182.82     41.22 o 
   2  17  13       10.56      -15.46     26.78 o 
  -1  18  13      208.26      213.62     44.58 o 
   0  18  13        1.48        0.13     26.27 o 
  -8   0  14       11.64       -1.05     54.73 o 
  -6   0  14      386.56      442.05     92.62 o 
  -4   0  14        3.23       26.31     33.68 o 
  -2   0  14     1325.42      988.29    105.25 o 
   0   0  14      208.80      187.49     19.82 o 
   2   0  14     2475.03     2670.19    101.04 o 
   4   0  14       43.80       42.47     24.35 o 
   6   0  14       47.88       27.39     28.78 o 
  -8   1  14       69.04       48.63     47.47 o 
  -7   1  14       21.99       -5.88     29.74 o 
  -6   1  14       99.19      133.45     42.00 o 
  -5   1  14      285.22      374.07     55.45 o 
  -4   1  14       79.67       38.85     35.26 o 
  -3   1  14       10.39       67.58     28.94 o 
  -2   1  14       20.49       14.81     19.46 o 
  -1   1  14     2185.79     2352.11     63.71 o 
   0   1  14      329.69      392.12     29.32 o 
   1   1  14      410.64      428.69     21.02 o 
   2   1  14      213.10      202.98     18.93 o 
   3   1  14      194.44      220.49     34.03 o 
   4   1  14       56.90       63.80     20.66 o 
   5   1  14      232.95      253.21     29.17 o 
   6   1  14        3.34       10.74     17.76 o 
   7   1  14       35.75       28.45     24.42 o 
  -8   2  14       13.84      -13.12     38.17 o 
  -7   2  14       18.18        6.20     33.47 o 
  -6   2  14       43.17        4.08     30.13 o 
  -5   2  14        9.48       21.62     29.00 o 
  -4   2  14       22.73       33.15     32.10 o 
  -3   2  14       36.19       33.01     22.69 o 
  -2   2  14      168.81      177.01     25.26 o 
  -1   2  14       43.22       24.96     17.69 o 
   0   2  14     2489.85     2649.64    111.75 o 
   1   2  14       54.21       51.74     11.14 o 
   2   2  14      112.75       82.45     23.65 o 
   3   2  14       88.91       74.29     28.18 o 
   4   2  14     1218.80     1285.67     48.02 o 
   5   2  14        5.78       10.80     16.48 o 
   6   2  14       38.43       51.70     20.25 o 
   7   2  14        0.65        6.37     23.36 o 
  -8   3  14       12.15      -10.64     39.25 o 
  -7   3  14       22.14       -3.42     34.88 o 
  -6   3  14       97.07       43.51     43.15 o 
  -5   3  14      785.60      720.89     75.16 o 
  -4   3  14       23.09       38.76     26.35 o 
  -3   3  14       43.89       43.41     19.66 o 
  -2   3  14       90.33       68.56     22.86 o 
  -1   3  14      464.38      409.24     61.81 o 
   0   3  14      339.04      337.85     24.76 o 
   1   3  14     1980.14     2132.05     44.81 o 
   2   3  14      355.82      376.46     24.14 o 
   3   3  14      511.13      497.53     34.42 o 
   4   3  14       30.78       22.49     22.18 o 
   5   3  14      273.10      276.17     42.84 o 
   6   3  14       36.80       30.80     21.06 o 
   7   3  14        7.12       -1.83     24.11 o 
  -8   4  14        4.92       45.71     41.22 o 
  -7   4  14       68.86       33.35     36.31 o 
  -6   4  14      196.45      228.70     49.85 o 
  -5   4  14      179.97       87.12     49.47 o 
  -4   4  14     1244.86     1121.70     53.27 o 
  -3   4  14       61.43       63.17     25.79 o 
  -2   4  14      407.05      354.12     29.45 o 
  -1   4  14        4.04        3.49     31.18 o 
   0   4  14     1031.55      982.14     38.71 o 
   1   4  14       56.56       45.73     15.21 o 
   2   4  14       39.16       26.82     10.19 o 
   3   4  14      147.21      115.07     20.61 o 
   4   4  14      196.18      229.75     29.10 o 
   5   4  14        3.22       -2.84     16.16 o 
   6   4  14      663.92      677.60     81.57 o 
  -8   5  14        9.75      -10.00     38.70 o 
  -7   5  14       24.12       49.26     38.64 o 
  -6   5  14       43.01       47.90     31.08 o 
  -5   5  14     1104.58     1008.28     58.75 o 
  -4   5  14     1639.55     1414.02     99.11 o 
  -3   5  14      292.04      301.68     30.70 o 
  -2   5  14     1879.19     1915.97     63.19 o 
  -1   5  14      323.82      289.20     27.99 o 
   0   5  14      111.41       95.72     29.03 o 
   1   5  14      372.55      350.89     31.03 o 
   2   5  14        6.98       12.05     12.71 o 
   3   5  14      452.40      406.30     28.01 o 
   4   5  14        1.88        8.65     18.47 o 
   5   5  14      230.81      281.60     29.23 o 
   6   5  14        2.88       12.74     21.09 o 
  -7   6  14        4.86       13.70     36.09 o 
  -6   6  14      825.74      811.47     96.30 o 
  -5   6  14      158.88      170.53     29.32 o 
  -4   6  14        4.02       -3.68     16.23 o 
  -3   6  14       25.77       13.49     17.36 o 
  -2   6  14     2453.17     2538.62     76.22 o 
  -1   6  14      309.45      340.10     27.63 o 
   0   6  14       74.60      106.15     24.00 o 
   1   6  14      656.79      597.81     40.43 o 
   2   6  14      747.10      799.43     40.09 o 
   3   6  14       21.74       29.22     20.96 o 
   4   6  14      276.19      263.74     31.93 o 
   5   6  14        0.21        0.08     22.22 o 
   6   6  14       20.13       30.31     24.54 o 
  -7   7  14       99.09      132.81     47.96 o 
  -6   7  14      231.27      262.75     68.56 o 
  -5   7  14      646.73      778.58     53.38 o 
  -4   7  14      311.36      291.91     32.96 o 
  -3   7  14      116.39       54.04     20.73 o 
  -2   7  14      503.40      504.39     38.80 o 
  -1   7  14      526.52      374.67     30.32 o 
   0   7  14       41.98       20.69     17.01 o 
   1   7  14      219.76      153.97     22.30 o 
   2   7  14       51.85       46.13     17.37 o 
   3   7  14      341.65      339.59     36.33 o 
   4   7  14        4.39        2.78     14.57 o 
   5   7  14      138.70      117.75     23.55 o 
   6   7  14        8.89      -15.00     43.15 o 
  -7   8  14      144.79      118.45     44.65 o 
  -6   8  14      111.75      143.30     32.80 o 
  -5   8  14       59.72       55.16     23.70 o 
  -4   8  14      341.55      362.67     63.61 o 
  -3   8  14       68.11       12.75     24.59 o 
  -2   8  14      179.18      242.81     25.77 o 
  -1   8  14      503.75      553.34     36.49 o 
   0   8  14     1424.46     1407.03     52.40 o 
   1   8  14      142.28      154.57     29.78 o 
   2   8  14      142.90      168.93     24.55 o 
   3   8  14      101.21      134.38     27.04 o 
   4   8  14      286.93      310.74     38.20 o 
   5   8  14        2.85       -4.68     16.83 o 
   6   8  14       49.44        3.42     24.92 o 
  -7   9  14      127.88       84.53     33.63 o 
  -6   9  14      114.75      188.65     34.33 o 
  -5   9  14       59.79      112.09     38.28 o 
  -4   9  14      534.62      569.57     46.74 o 
  -3   9  14     1516.97     1468.76     72.61 o 
  -2   9  14     1697.70     1791.28     74.89 o 
  -1   9  14     1875.54     1865.58    103.91 o 
   0   9  14       76.99       69.50     18.26 o 
   1   9  14     1594.85     1556.13     55.54 o 
   2   9  14      934.24      932.63     47.85 o 
   3   9  14      496.64      461.82     36.52 o 
   4   9  14        5.72       17.18     22.09 o 
   5   9  14       85.42       49.89     44.73 o 
   6   9  14        4.15       21.05     34.73 o 
  -6  10  14       13.81       55.01     33.48 o 
  -5  10  14      310.18      252.01     42.23 o 
  -4  10  14      531.75      521.11     52.93 o 
  -3  10  14       41.67       43.82     25.15 o 
  -2  10  14       24.55       -4.20     18.83 o 
  -1  10  14        0.27       23.66     15.80 o 
   0  10  14     2586.81     2474.44    141.58 o 
   1  10  14        9.31       -1.45     15.76 o 
   2  10  14      110.53      147.35     24.23 o 
   3  10  14        8.71      -19.42     22.18 o 
   4  10  14      409.48      427.41     53.81 o 
   5  10  14      280.97      267.75     45.78 o 
  -6  11  14       34.67       30.06     32.71 o 
  -5  11  14        8.95       21.04     34.21 o 
  -4  11  14        0.43       14.22     21.45 o 
  -3  11  14       50.70       35.50     21.61 o 
  -2  11  14       26.56       -3.11     17.81 o 
  -1  11  14      504.62      442.61     68.09 o 
   0  11  14       25.98       -0.11     27.07 o 
   1  11  14      522.24      514.90     42.90 o 
   2  11  14        4.54        4.53     17.16 o 
   3  11  14       31.18       -8.04     23.97 o 
   4  11  14        5.10        8.42     28.42 o 
   5  11  14       85.41       59.99     35.78 o 
  -6  12  14      465.68      563.45     56.03 o 
  -5  12  14       24.93       31.19     25.00 o 
  -4  12  14      433.04      416.47     43.08 o 
  -3  12  14       18.85        9.93     21.27 o 
  -2  12  14      934.48      845.06     69.99 o 
  -1  12  14      104.12       46.19     23.73 o 
   0  12  14      910.17      919.61     65.61 o 
   1  12  14       15.36       14.51     19.57 o 
   2  12  14      397.16      323.82     88.41 o 
   3  12  14      464.18      581.75     59.47 o 
   4  12  14       21.60       -7.37     27.36 o 
   5  12  14       20.10       74.73     36.84 o 
  -5  13  14      186.78      248.79     54.73 o 
  -4  13  14        3.77       23.06     28.83 o 
  -3  13  14      952.93     1022.04    119.98 o 
  -2  13  14      218.22      178.34     37.36 o 
  -1  13  14     1180.22     1334.35    160.51 o 
   0  13  14      112.22      120.60     28.68 o 
   1  13  14      223.47      223.11     35.38 o 
   2  13  14       13.50       10.13     23.55 o 
   3  13  14       23.13        0.84     24.64 o 
   4  13  14       28.44       61.99     29.64 o 
  -5  14  14        9.11      -11.88     31.73 o 
  -4  14  14      182.70      312.68     94.72 o 
  -3  14  14      252.72      233.37     41.18 o 
  -2  14  14      305.41      284.54     43.60 o 
  -1  14  14       51.53       12.54     24.70 o 
   0  14  14      421.54      446.86     78.94 o 
   1  14  14        0.28        6.95     22.77 o 
   2  14  14      180.25      153.65     34.66 o 
   3  14  14        5.02       25.14     32.10 o 
   4  14  14       84.42       84.90     82.09 o 
  -4  15  14       77.55       44.77     32.21 o 
  -3  15  14      214.05      191.02     39.56 o 
  -2  15  14       83.85       32.51     26.47 o 
  -1  15  14      287.63      281.53     62.10 o 
   0  15  14        4.23        6.98     30.00 o 
   1  15  14      453.49      407.60     98.41 o 
   2  15  14        1.76       18.10     24.73 o 
   3  15  14      240.27      188.47     39.67 o 
  -3  16  14      189.71      193.40     43.49 o 
  -2  16  14      269.63      272.67     44.37 o 
  -1  16  14       13.17        1.81     26.03 o 
   0  16  14      481.02      596.93     60.36 o 
   1  16  14      199.59      278.04     42.82 o 
   2  16  14      263.16      192.56     41.22 o 
  -2  17  14       78.14      112.06     35.38 o 
  -1  17  14      428.99      602.50    159.45 o 
   0  17  14       29.84       51.13     30.74 o 
   1  17  14      290.78      332.85     63.15 o 
  -7   0  15      690.51      743.06    121.04 o 
  -5   0  15       75.35      104.20     52.62 o 
  -3   0  15       63.03      110.51     46.31 o 
  -1   0  15     3199.65     3084.87    184.19 o 
   1   0  15      395.05      352.42     31.05 o 
   3   0  15        8.84       17.89     20.00 o 
   5   0  15       64.77      111.16     47.89 o 
  -8   1  15      396.49      506.63     93.67 o 
  -7   1  15        5.00       31.60     38.32 o 
  -6   1  15       41.81       55.26     34.23 o 
  -5   1  15      878.54      948.76    109.46 o 
  -4   1  15      171.18      184.89     41.68 o 
  -3   1  15      225.93      387.18     59.99 o 
  -2   1  15     1368.30     1306.81     85.76 o 
  -1   1  15      721.02      739.31     71.82 o 
   0   1  15     2752.20     2907.05    141.67 o 
   1   1  15       14.24       22.29     16.25 o 
   2   1  15      766.79      895.35     71.37 o 
   3   1  15      126.10       97.33     24.62 o 
   4   1  15       51.82       47.68     25.07 o 
   5   1  15        2.41       12.63     17.40 o 
   6   1  15       59.93       92.42     23.10 o 
  -8   2  15        0.36       -3.46     38.94 o 
  -7   2  15      360.66      343.09     63.47 o 
  -6   2  15      651.20      614.71     83.15 o 
  -5   2  15      270.68      320.26     53.45 o 
  -4   2  15      648.96      915.82     81.03 o 
  -3   2  15      360.18      389.27     54.33 o 
  -2   2  15      946.73     1020.40     80.75 o 
  -1   2  15     4280.60     4243.05    100.75 o 
   0   2  15       15.68       -5.75     20.95 o 
   1   2  15     1460.34     1572.30     55.60 o 
   2   2  15      101.55       93.78     16.86 o 
   3   2  15      731.98      901.36     91.44 o 
   4   2  15      562.83      615.91     37.68 o 
   5   2  15      237.79      232.23     32.71 o 
   6   2  15      182.33      209.12     29.29 o 
  -8   3  15      112.17      113.11     48.85 o 
  -7   3  15       26.13        5.26     34.23 o 
  -6   3  15      124.24      123.43     41.26 o 
  -5   3  15        2.17       25.62     29.74 o 
  -4   3  15      699.75      689.36    102.62 o 
  -3   3  15        1.69       52.73     58.94 o 
  -2   3  15     2186.19     2259.19     87.20 o 
  -1   3  15       15.72       35.60     43.15 o 
   0   3  15      180.84      215.05     29.57 o 
   1   3  15       20.66       13.97     13.01 o 
   2   3  15     1368.93     1421.12     43.11 o 
   3   3  15       55.44       40.95     19.14 o 
   4   3  15      133.64      121.59     21.55 o 
   5   3  15      221.98      191.05     26.45 o 
   6   3  15      166.85      215.46     29.91 o 
  -7   4  15      176.14       88.52     59.99 o 
  -6   4  15      142.79      100.44     72.62 o 
  -5   4  15        2.41       -2.88     27.72 o 
  -4   4  15       90.34      102.99     38.94 o 
  -3   4  15     2538.19     2472.52     75.78 o 
  -2   4  15      399.68      393.40     31.42 o 
  -1   4  15      219.64      198.49     24.60 o 
   0   4  15        8.25       -5.12     11.28 o 
   1   4  15      923.28      864.07     40.41 o 
   2   4  15       41.97       32.30     18.61 o 
   3   4  15      122.77      134.90     26.43 o 
   4   4  15      289.24      290.26     85.28 o 
   5   4  15      252.57      261.75     32.00 o 
   6   4  15        1.03       -9.13     19.53 o 
  -7   5  15        1.47       62.75     40.51 o 
  -6   5  15        7.28        6.15     32.21 o 
  -5   5  15       75.18       70.36     36.83 o 
  -4   5  15     5677.88     5620.11    192.72 o 
  -3   5  15     2632.34     2615.14     79.73 o 
  -2   5  15       23.67       22.38     14.59 o 
  -1   5  15        0.05      -13.29     15.79 o 
   0   5  15     1123.64     1004.51     83.25 o 
   1   5  15        8.46       -3.02     13.67 o 
   2   5  15      905.87      970.90     74.73 o 
   3   5  15        5.34       -4.54     17.94 o 
   4   5  15      107.29      123.27     20.61 o 
   5   5  15       16.05       -1.42     19.29 o 
   6   5  15       34.50       50.27     24.69 o 
  -7   6  15       11.66      -13.29     34.60 o 
  -6   6  15      270.28      316.72     59.13 o 
  -5   6  15      505.04      397.16     59.63 o 
  -4   6  15      108.50      178.03     27.97 o 
  -3   6  15     3542.45     4011.50    289.36 o 
  -2   6  15        9.79        9.47     14.61 o 
  -1   6  15       64.98       63.78     16.88 o 
   0   6  15      402.46      513.53     34.59 o 
   1   6  15       87.28       95.84     19.83 o 
   2   6  15      172.27      128.84     20.17 o 
   3   6  15      389.93      358.74     36.43 o 
   4   6  15        1.77       20.50     28.90 o 
   5   6  15       73.15       92.67     27.40 o 
   6   6  15        4.52      -10.10     22.42 o 
  -7   7  15        4.73      -28.15     35.70 o 
  -6   7  15      156.61      153.93     46.12 o 
  -5   7  15      207.74      252.12     39.06 o 
  -4   7  15      794.80      779.06     51.69 o 
  -3   7  15     1747.41     1741.58     94.69 o 
  -2   7  15      108.39      101.65     21.55 o 
  -1   7  15       62.93       36.76     17.16 o 
   0   7  15      269.31      215.34     25.01 o 
   1   7  15      370.18      427.60     43.60 o 
   2   7  15      981.18      968.57     52.64 o 
   3   7  15        0.85       13.01     23.73 o 
   4   7  15      201.10      210.10     33.97 o 
   5   7  15        8.19       28.99     22.52 o 
   6   7  15        3.42        3.10     31.49 o 
  -7   8  15       21.66       42.23     42.86 o 
  -6   8  15      218.56      115.90     54.73 o 
  -5   8  15      476.70      535.40     46.53 o 
  -4   8  15      407.60      296.97     36.36 o 
  -3   8  15     1410.79     1539.51     62.92 o 
  -2   8  15      612.97      533.86     36.71 o 
  -1   8  15      211.80      229.30     26.55 o 
   0   8  15      104.15       58.37     21.88 o 
   1   8  15     1164.99     1062.10     53.78 o 
   2   8  15        8.09      -16.71     16.71 o 
   3   8  15      499.00      485.19     44.66 o 
   4   8  15        0.37      -13.12     21.75 o 
   5   8  15        5.79       23.15     22.92 o 
  -7   9  15       94.02      101.08     48.55 o 
  -6   9  15      349.46      314.43     40.59 o 
  -5   9  15       73.69       43.47     25.40 o 
  -4   9  15      271.09      231.69     35.35 o 
  -3   9  15        0.25       -9.20     15.13 o 
  -2   9  15     2580.96     2716.48     76.27 o 
  -1   9  15       67.40       69.03     18.69 o 
   0   9  15       21.15        0.80     15.03 o 
   1   9  15       46.18       22.36     20.20 o 
   2   9  15     1256.27     1256.16     52.90 o 
   3   9  15       22.04       13.52     20.15 o 
   4   9  15       21.11       21.69     23.22 o 
   5   9  15        0.07      -14.73     22.25 o 
  -6  10  15       70.60      112.33     55.26 o 
  -5  10  15      329.32      330.59     47.51 o 
  -4  10  15      304.81      225.78     74.73 o 
  -3  10  15      288.89      360.22     37.78 o 
  -2  10  15      673.87      603.10     40.94 o 
  -1  10  15      276.81      275.92     29.19 o 
   0  10  15     1463.97     1452.31     57.00 o 
   1  10  15     1090.38     1116.29     52.09 o 
   2  10  15       13.74       13.10     18.35 o 
   3  10  15      974.63     1067.29     62.91 o 
   4  10  15       23.18       82.09     46.64 o 
   5  10  15        0.54       -3.26     25.95 o 
  -6  11  15      169.11       81.38     46.31 o 
  -5  11  15      593.53      690.52     72.10 o 
  -4  11  15      135.68      196.76     33.63 o 
  -3  11  15        5.79       -6.70     18.38 o 
  -2  11  15      404.02      488.00     42.73 o 
  -1  11  15      280.51      210.29     34.78 o 
   0  11  15      632.02      580.63     46.04 o 
   1  11  15      260.22      286.84     35.79 o 
   2  11  15      487.39      431.26     56.25 o 
   3  11  15       71.05       -3.23     67.21 o 
   4  11  15       75.92       81.04     36.84 o 
   5  11  15      108.30      131.56     43.15 o 
  -5  12  15      278.81      340.93     44.23 o 
  -4  12  15       81.81       24.17     24.91 o 
  -3  12  15      576.66      523.53     54.34 o 
  -2  12  15      253.83      269.44     39.87 o 
  -1  12  15        5.98        1.35     19.86 o 
   0  12  15      440.60      375.56     53.68 o 
   1  12  15      303.75      256.30     37.89 o 
   2  12  15        0.47        0.16     21.35 o 
   3  12  15       39.83       28.16     52.10 o 
   4  12  15       54.32       39.99     33.68 o 
  -5  13  15       10.28      -26.76     26.76 o 
  -4  13  15      452.16      423.57     65.78 o 
  -3  13  15       50.91       35.12     36.84 o 
  -2  13  15      188.71      176.74     34.85 o 
  -1  13  15       47.39       21.03     24.26 o 
   0  13  15      903.18      947.21     69.50 o 
   1  13  15      482.36      468.07    100.51 o 
   2  13  15       12.76        8.93     22.94 o 
   3  13  15        0.12        7.02     24.07 o 
   4  13  15      197.76      228.39     48.41 o 
  -4  14  15        7.49      -21.72     27.06 o 
  -3  14  15      228.31      360.73     61.04 o 
  -2  14  15       14.96       -2.29     23.55 o 
  -1  14  15      408.58      445.74     52.50 o 
   0  14  15        1.57      -10.51     22.50 o 
   1  14  15      410.74      396.03     47.99 o 
   2  14  15      102.85       77.25     29.77 o 
   3  14  15       68.84        0.53     28.16 o 
  -4  15  15        6.18       -8.29     28.32 o 
  -3  15  15        0.01      -23.97     23.97 o 
  -2  15  15      393.58      441.43    107.35 o 
  -1  15  15      221.92      240.42     56.31 o 
   0  15  15      160.08      135.69     34.66 o 
   1  15  15       16.85       -0.91     24.72 o 
   2  15  15      213.17      144.39     53.15 o 
  -3  16  15      313.08      398.05     99.99 o 
  -2  16  15        0.01       -7.44     27.89 o 
  -1  16  15      371.53      305.64     65.25 o 
   0  16  15      129.65      128.55     35.80 o 
   1  16  15       95.41      121.38     38.94 o 
  -1  17  15       18.18      -13.68     28.30 o 
   0  17  15      101.39       64.09     32.87 o 
  -6   0  16      310.72      379.95     91.57 o 
  -4   0  16      209.91      328.38     74.73 o 
  -2   0  16     1424.20     1601.90    128.40 o 
   0   0  16      891.17     1127.22    134.72 o 
   2   0  16      987.92     1029.23    146.30 o 
   4   0  16       41.11       25.47     43.68 o 
   6   0  16       15.60        0.84     28.42 o 
  -7   1  16       68.07       12.15     36.09 o 
  -6   1  16        3.11      -29.05     50.52 o 
  -5   1  16      766.59      678.99     76.22 o 
  -4   1  16      706.75      573.18     67.35 o 
  -3   1  16        3.53       36.32     31.77 o 
  -2   1  16       56.49       20.75     26.97 o 
  -1   1  16      785.02      855.79     82.09 o 
   0   1  16      652.30      602.97    130.51 o 
   1   1  16      871.71      897.11     65.58 o 
   2   1  16       47.07       24.64     34.34 o 
   3   1  16      273.15      268.82     25.10 o 
   4   1  16       55.64       57.84     25.08 o 
   5   1  16       24.82       39.44     20.41 o 
   6   1  16       78.25       77.69     24.31 o 
  -7   2  16        4.03      -30.83     30.83 o 
  -6   2  16     1128.86     1048.22     97.82 o 
  -5   2  16        5.04      -24.72     24.72 o 
  -4   2  16       86.21      120.02     39.07 o 
  -3   2  16      543.60      553.54     64.73 o 
  -2   2  16      813.68      667.40     68.02 o 
  -1   2  16        2.12       83.06     62.10 o 
   0   2  16      546.62      531.66     32.98 o 
   1   2  16       27.71       33.92     20.90 o 
   2   2  16      394.53      402.13    108.41 o 
   3   2  16        2.23       -3.23     13.52 o 
   4   2  16      348.99      313.53     51.80 o 
   5   2  16        0.62       11.02     18.43 o 
   6   2  16        0.59        1.12     20.16 o 
  -7   3  16      113.21       96.42     45.69 o 
  -6   3  16        2.46      -28.30     28.30 o 
  -5   3  16      935.15     1006.96    107.88 o 
  -4   3  16      151.35       85.19     35.06 o 
  -3   3  16      111.98      133.23     37.61 o 
  -2   3  16      392.44      374.56     54.51 o 
  -1   3  16     2025.13     2206.46    274.70 o 
   0   3  16      104.77      126.24     19.41 o 
   1   3  16      996.78     1043.59     88.92 o 
   2   3  16        5.18        8.96     46.02 o 
   3   3  16      249.90      240.14     31.98 o 
   4   3  16       36.23       36.52     19.13 o 
   5   3  16      123.03      115.28     31.89 o 
   6   3  16      124.18      121.42     27.03 o 
  -7   4  16        8.04      -16.12     39.99 o 
  -6   4  16       81.43       93.96     48.41 o 
  -5   4  16       51.48       86.76     38.94 o 
  -4   4  16      118.21      106.94     37.87 o 
  -3   4  16      102.33       80.23     36.83 o 
  -2   4  16     1561.62     1395.61    142.09 o 
  -1   4  16        0.22       -7.97     17.51 o 
   0   4  16      348.62      361.89     49.98 o 
   1   4  16       11.45       -8.14     12.73 o 
   2   4  16      129.10      227.40    156.30 o 
   3   4  16        0.59        5.54     21.15 o 
   4   4  16      573.96      562.97     88.41 o 
   5   4  16       34.93       73.35     22.88 o 
   6   4  16      104.47      125.38     27.10 o 
  -7   5  16      280.28      360.87    106.30 o 
  -6   5  16        0.14      -17.63     49.47 o 
  -5   5  16     1176.29     1259.27    100.68 o 
  -4   5  16     1904.24     1972.43    109.39 o 
  -3   5  16      205.36      173.94     43.90 o 
  -2   5  16     1730.54     1684.05     62.42 o 
  -1   5  16     1636.78     1578.20     53.31 o 
   0   5  16      545.76      547.54     35.48 o 
   1   5  16       14.76      -27.31     42.41 o 
   2   5  16      117.50      109.47     23.27 o 
   3   5  16       47.17       83.88     24.93 o 
   4   5  16       45.49       44.01     23.52 o 
   5   5  16       78.32       96.77     33.10 o 
   6   5  16        0.07      -20.57     20.57 o 
  -7   6  16        5.40      -14.05     36.26 o 
  -6   6  16      588.58      613.05     76.64 o 
  -5   6  16      179.72      138.94     44.24 o 
  -4   6  16       37.41       30.64     31.77 o 
  -3   6  16       27.75       29.66     19.05 o 
  -2   6  16     1528.88     1524.47     60.01 o 
  -1   6  16      101.19      105.89     42.42 o 
   0   6  16        5.86        1.62     14.10 o 
   1   6  16       33.29       30.18     15.80 o 
   2   6  16      165.40      180.71     34.56 o 
   3   6  16       35.11       65.52     31.57 o 
   4   6  16      223.86      217.41     38.84 o 
   5   6  16       13.09      -21.58     40.93 o 
   6   6  16       11.16       -3.58     35.03 o 
  -7   7  16       99.75      116.33     48.36 o 
  -6   7  16        1.98       -2.88     33.37 o 
  -5   7  16        8.11        3.70     31.62 o 
  -4   7  16        8.42       62.66     34.88 o 
  -3   7  16      213.42      294.40     53.27 o 
  -2   7  16        2.05      -10.45     16.14 o 
  -1   7  16      763.24      914.42     80.67 o 
   0   7  16       44.88       26.39     16.68 o 
   1   7  16      225.36      283.13     39.50 o 
   2   7  16       19.55      -15.54     17.72 o 
   3   7  16      319.14      269.53     35.07 o 
   4   7  16       12.28       -7.79     20.94 o 
   5   7  16      141.25      160.61     32.59 o 
  -6   8  16      103.22      117.48     45.01 o 
  -5   8  16      202.56      195.07     49.71 o 
  -4   8  16      213.51      183.96     30.58 o 
  -3   8  16       84.65      109.47     25.65 o 
  -2   8  16     1541.16     1401.03     87.20 o 
  -1   8  16       12.47       11.88     17.62 o 
   0   8  16      416.08      390.31     33.18 o 
   1   8  16       28.19       43.16     19.43 o 
   2   8  16       20.27       19.23     22.33 o 
   3   8  16      107.97      121.30     30.95 o 
   4   8  16      144.19      153.03     33.12 o 
   5   8  16        9.15       22.53     29.42 o 
  -6   9  16       53.34       93.56     42.34 o 
  -5   9  16      127.23      144.81     40.04 o 
  -4   9  16       10.31       32.17     25.90 o 
  -3   9  16      534.24      536.79     39.59 o 
  -2   9  16      592.89      569.64     39.98 o 
  -1   9  16      277.21      265.13     29.48 o 
   0   9  16      718.62      669.02     43.06 o 
   1   9  16      381.70      393.11     37.67 o 
   2   9  16      276.36      263.23     29.94 o 
   3   9  16      305.19      294.83     54.30 o 
   4   9  16       33.97       24.61     25.50 o 
   5   9  16       28.82       17.08     24.38 o 
  -6  10  16        2.68      -44.20     44.20 o 
  -5  10  16        2.11      -16.18     26.62 o 
  -4  10  16      715.14      819.38     57.93 o 
  -3  10  16      280.96      325.71     59.17 o 
  -2  10  16      114.56       43.80     20.40 o 
  -1  10  16        2.91       -8.10     14.99 o 
   0  10  16     2570.33     2914.16     81.78 o 
   1  10  16        7.63       -3.77     16.24 o 
   2  10  16       15.63       30.62     24.18 o 
   3  10  16       27.96       24.06     23.59 o 
   4  10  16      491.46      484.31     52.88 o 
   5  10  16        5.80       49.81     33.91 o 
  -6  11  16        6.21       30.52     57.89 o 
  -5  11  16       25.09       13.48     25.22 o 
  -4  11  16      132.83      167.88     35.85 o 
  -3  11  16      563.00      441.16     58.94 o 
  -2  11  16       80.01       89.09     25.62 o 
  -1  11  16      316.25      241.18     38.66 o 
   0  11  16      532.76      563.16     46.83 o 
   1  11  16       59.13       57.96     36.73 o 
   2  11  16       21.82        7.18     32.21 o 
   3  11  16      116.06       82.01     34.73 o 
   4  11  16        3.50       14.73     31.57 o 
  -5  12  16        0.60      -10.08     26.86 o 
  -4  12  16      158.90      133.27     32.67 o 
  -3  12  16       23.82        3.90     22.12 o 
  -2  12  16       53.59       67.97     27.55 o 
  -1  12  16       76.35       50.89     44.73 o 
   0  12  16      122.63      149.97     32.29 o 
   1  12  16      292.03      295.88     40.42 o 
   2  12  16      250.62      266.17     39.87 o 
   3  12  16      246.33      202.52     38.35 o 
   4  12  16        1.79       -9.47     29.47 o 
  -5  13  16      104.68       91.10     41.05 o 
  -4  13  16        1.61       20.79     26.97 o 
  -3  13  16      703.38      804.62     68.74 o 
  -2  13  16        3.85      -23.68     23.68 o 
  -1  13  16       19.60       33.99     26.84 o 
   0  13  16        0.93       -3.90     20.97 o 
   1  13  16       74.99       78.34     27.06 o 
   2  13  16       89.75       76.19     54.73 o 
   3  13  16       28.50       15.61     40.52 o 
  -4  14  16      406.24      345.22    108.93 o 
  -3  14  16       18.35       35.95     28.25 o 
  -2  14  16       88.50      118.12     45.26 o 
  -1  14  16        5.46      -15.21     22.96 o 
   0  14  16      171.43      148.02     33.85 o 
   1  14  16       61.03       54.73     30.31 o 
   2  14  16       21.59       -3.32     26.45 o 
   3  14  16        1.46        0.21     40.52 o 
  -3  15  16      111.44      154.79     38.74 o 
  -2  15  16       53.68        0.19     28.30 o 
  -1  15  16      244.19      184.69     53.15 o 
   0  15  16       15.34       30.32     28.01 o 
   1  15  16      206.69      305.08     46.73 o 
   2  15  16        0.13       19.21     28.53 o 
  -2  16  16      100.86       90.75     35.44 o 
  -1  16  16       15.09       12.01     28.99 o 
   0  16  16      236.72      169.85     40.70 o 
  -7   0  17       12.26       37.89     53.68 o 
  -5   0  17      143.21      115.77     55.78 o 
  -3   0  17     2524.29     2529.15    170.50 o 
  -1   0  17      299.64      330.48     81.04 o 
   1   0  17      485.35      464.15    104.20 o 
   3   0  17      396.89      546.79     58.41 o 
   5   0  17       83.69       41.00     30.09 o 
  -7   1  17        0.00       31.57     57.89 o 
  -6   1  17       14.89      -12.41     32.72 o 
  -5   1  17      165.02      285.77     53.58 o 
  -4   1  17       99.19       78.30     36.79 o 
  -3   1  17      176.75      314.61     82.62 o 
  -2   1  17        4.05      -11.58     39.99 o 
  -1   1  17        6.47      -33.56     33.56 o 
   0   1  17      555.20      546.77     72.56 o 
   1   1  17       10.38       51.95     48.71 o 
   2   1  17        2.55      -45.26     45.26 o 
   3   1  17        0.48      -20.92     20.92 o 
   4   1  17       33.52       25.73     18.30 o 
   5   1  17       90.73       89.75     23.96 o 
   6   1  17       33.70       10.28     21.72 o 
  -7   2  17       27.55       40.15     57.89 o 
  -6   2  17      264.61      209.12     50.13 o 
  -5   2  17        2.14      -19.79     28.65 o 
  -4   2  17      183.18      284.69     52.08 o 
  -3   2  17        4.16      -25.79     25.79 o 
  -2   2  17      580.86      687.34     72.89 o 
  -1   2  17      216.11      194.71     61.57 o 
   0   2  17      185.73      298.02     45.44 o 
   1   2  17        5.04       73.99    113.14 o 
   2   2  17      517.60      490.95     39.17 o 
   3   2  17       21.44       16.08     22.94 o 
   4   2  17       23.99       16.58     19.14 o 
   5   2  17       70.08       65.84     21.66 o 
   6   2  17      104.53       88.01     26.56 o 
  -7   3  17       81.82       76.63     45.32 o 
  -6   3  17        5.23       -4.84     54.73 o 
  -5   3  17      169.88      109.18     65.25 o 
  -4   3  17     1566.00     1568.23    103.99 o 
  -3   3  17       17.62       32.52     28.59 o 
  -2   3  17      260.25      270.48     51.40 o 
  -1   3  17     1439.62     1682.10    267.86 o 
   0   3  17       37.52       31.98     27.69 o 
   1   3  17      678.16      605.89     43.31 o 
   2   3  17      296.45      370.97     35.80 o 
   3   3  17        2.80       18.73     21.03 o 
   4   3  17        3.45       31.49     26.67 o 
   5   3  17       80.77      119.94     24.86 o 
   6   3  17       45.37       19.33     22.94 o 
  -7   4  17       48.45       41.85     51.57 o 
  -6   4  17       11.31       20.88     32.52 o 
  -5   4  17       30.90       15.05     31.90 o 
  -4   4  17       84.50       41.61     36.10 o 
  -3   4  17      971.63      941.83     85.90 o 
  -2   4  17     2156.57     2523.11    242.07 o 
  -1   4  17      191.27      126.41     47.89 o 
   0   4  17        1.05      -12.78     12.78 o 
   1   4  17      158.83      164.35     26.19 o 
   2   4  17        5.40       21.40     17.45 o 
   3   4  17      116.13       79.37     24.33 o 
   4   4  17        7.14       79.44     29.32 o 
   5   4  17       63.45       94.02     37.38 o 
  -7   5  17      142.25      115.58     56.83 o 
  -6   5  17        2.82       28.71     34.88 o 
  -5   5  17       34.20       15.63     33.06 o 
  -4   5  17      995.59     1042.71     93.29 o 
  -3   5  17       34.64        7.27     31.36 o 
  -2   5  17     1001.81      951.63     86.70 o 
  -1   5  17     1817.81     1853.46     59.25 o 
   0   5  17     1346.26     1417.14     52.90 o 
   1   5  17      187.84      168.66     22.70 o 
   2   5  17      124.68       87.34     29.27 o 
   3   5  17       23.73      -18.85     29.75 o 
   4   5  17       23.24        9.63     34.20 o 
   5   5  17       63.24       54.32     56.91 o 
  -7   6  17       20.97        7.69     41.50 o 
  -6   6  17       50.12        2.60     35.34 o 
  -5   6  17      594.56      622.05     76.61 o 
  -4   6  17       35.95       59.50     37.76 o 
  -3   6  17        3.93       18.23     31.02 o 
  -2   6  17       42.76       40.95     34.31 o 
  -1   6  17      176.11      208.40     24.99 o 
   0   6  17      159.08      132.79     21.40 o 
   1   6  17      119.05      102.66     25.05 o 
   2   6  17       31.51       18.16     20.36 o 
   3   6  17       67.52       12.71     21.91 o 
   4   6  17        6.52       16.53     20.39 o 
   5   6  17        3.28        2.81     28.97 o 
  -6   7  17      298.38      366.60     90.51 o 
  -5   7  17       34.75       88.25     42.04 o 
  -4   7  17      198.48       92.98     49.47 o 
  -3   7  17      104.80      129.08     52.62 o 
  -2   7  17        7.35       -9.98     17.31 o 
  -1   7  17      491.23      453.46     35.18 o 
   0   7  17      574.68      652.85     41.58 o 
   1   7  17       21.39       32.21     17.47 o 
   2   7  17        2.59       25.73     23.95 o 
   3   7  17       73.10       23.02     27.57 o 
   4   7  17       55.55       55.45     25.42 o 
   5   7  17        1.38        0.30     42.94 o 
  -6   8  17        5.08       -3.73     35.35 o 
  -5   8  17      126.88      196.52     52.08 o 
  -4   8  17      316.39      335.69     57.50 o 
  -3   8  17       65.23       93.25     23.94 o 
  -2   8  17      102.42      122.94     32.81 o 
  -1   8  17      746.18      785.21     63.50 o 
   0   8  17      162.56      126.98     23.45 o 
   1   8  17      592.95      688.71     54.39 o 
   2   8  17       63.59       -5.96     25.39 o 
   3   8  17       15.48       10.87     22.96 o 
   4   8  17       10.04       10.00     25.43 o 
   5   8  17        1.92      -12.14     24.30 o 
  -6   9  17      304.78      289.19     68.94 o 
  -5   9  17       21.21       34.50     39.56 o 
  -4   9  17       21.58       12.17     36.31 o 
  -3   9  17       28.77        7.73     18.14 o 
  -2   9  17      169.81      237.02     64.45 o 
  -1   9  17       26.05        8.29     17.10 o 
   0   9  17      210.99      188.03     26.73 o 
   1   9  17       17.59        3.78     18.12 o 
   2   9  17      302.93      225.90     33.87 o 
   3   9  17        4.66       -4.87     22.76 o 
   4   9  17       52.11       57.68     40.14 o 
  -6  10  17      144.12       92.62     71.57 o 
  -5  10  17        4.00        9.47     55.78 o 
  -4  10  17      546.75      652.44     55.35 o 
  -3  10  17      138.28      148.31     29.24 o 
  -2  10  17      379.27      321.66     33.11 o 
  -1  10  17      317.28      397.64     56.82 o 
   0  10  17      242.01      244.49     30.35 o 
   1  10  17      329.82      416.51     49.22 o 
   2  10  17     1253.14     1370.11     90.69 o 
   3  10  17       11.87        3.51     23.46 o 
   4  10  17      166.27      188.27     35.44 o 
  -5  11  17       76.06       67.15     42.04 o 
  -4  11  17      155.50      245.97     56.74 o 
  -3  11  17      378.91      353.20     40.03 o 
  -2  11  17      293.53      278.78     52.31 o 
  -1  11  17      133.20      123.75     28.12 o 
   0  11  17       82.24      182.46    119.17 o 
   1  11  17        0.21      -16.81     19.15 o 
   2  11  17      472.91      521.09     45.78 o 
   3  11  17       51.15       35.86     28.82 o 
   4  11  17       21.83       32.63     33.68 o 
  -5  12  17        5.15       52.02     31.26 o 
  -4  12  17       40.57       80.27     28.31 o 
  -3  12  17      835.11      833.00     62.40 o 
  -2  12  17      211.51      151.63     34.60 o 
  -1  12  17        4.46       10.43     22.58 o 
   0  12  17       47.02       24.56     22.94 o 
   1  12  17      149.47      172.09     35.65 o 
   2  12  17      381.61      290.79     43.15 o 
   3  12  17        1.06      -26.31     26.31 o 
  -4  13  17      116.76       92.62     69.99 o 
  -3  13  17       50.69       -1.69     24.71 o 
  -2  13  17      253.62      366.74     48.30 o 
  -1  13  17        4.23       -4.07     32.63 o 
   0  13  17       12.49       30.03     25.48 o 
   1  13  17      105.99       87.71     30.08 o 
   2  13  17        3.20      -20.78     47.89 o 
   3  13  17       66.44      111.56     42.10 o 
  -3  14  17      131.22       50.59     32.61 o 
  -2  14  17        0.39       10.02     27.31 o 
  -1  14  17      156.16      116.20     43.15 o 
   0  14  17       11.01       -2.95     23.11 o 
   1  14  17       38.64       38.92     28.55 o 
   2  14  17       67.51       62.17     30.87 o 
  -2  15  17      318.78      433.78     56.56 o 
  -1  15  17        0.92       16.02     35.26 o 
   0  15  17       61.66      184.57     39.52 o 
   1  15  17       39.54       32.90     30.37 o 
  -6   0  18        1.53       -2.10     41.05 o 
  -4   0  18        9.43       52.62     54.73 o 
  -2   0  18       43.92       17.89     43.15 o 
   0   0  18       78.74       94.72     69.46 o 
   2   0  18      360.36      414.68     98.93 o 
   4   0  18       13.80       -1.72     35.78 o 
  -7   1  18      122.92       93.67     48.37 o 
  -6   1  18       21.31      -16.10     32.64 o 
  -5   1  18      315.69      396.96     64.11 o 
  -4   1  18       40.15       26.23     34.21 o 
  -3   1  18      216.79      349.96     55.82 o 
  -2   1  18       58.54       32.73     31.98 o 
  -1   1  18     1110.85     1102.20     98.51 o 
   0   1  18       21.08      -13.38     43.68 o 
   1   1  18       62.55       79.80     49.81 o 
   2   1  18       37.27       26.65     45.02 o 
   3   1  18        1.40       16.72     34.51 o 
   4   1  18      181.10      236.07     43.84 o 
   5   1  18        7.49        5.93     20.96 o 
  -7   2  18        0.20       19.65     38.81 o 
  -6   2  18      221.21      233.56     52.78 o 
  -5   2  18        8.29       -5.35     30.84 o 
  -4   2  18       57.06       55.78     36.47 o 
  -3   2  18       23.80        4.75     35.78 o 
  -2   2  18     1540.44     1632.29    100.10 o 
   0   2  18        6.35        4.91     38.81 o 
   1   2  18       20.96       23.87     45.77 o 
   2   2  18       58.19       75.96     78.41 o 
   3   2  18       98.05       89.15     58.12 o 
   4   2  18      107.46       79.46     51.72 o 
   5   2  18        0.79        4.06     28.21 o 
  -7   3  18       68.16       96.31     47.48 o 
  -6   3  18       58.79       39.30     41.57 o 
  -5   3  18      156.27      104.04     43.30 o 
  -4   3  18      307.01      230.54     51.99 o 
  -3   3  18       33.03       48.75     36.09 o 
  -2   3  18        1.04      -11.39     30.08 o 
  -1   3  18      135.05      172.82     52.90 o 
   0   3  18      122.05      149.11     32.56 o 
   1   3  18        2.94       28.22     47.36 o 
   2   3  18       41.49       30.35     19.77 o 
   3   3  18        1.70      -40.18     45.38 o 
   4   3  18      148.78      122.82     40.86 o 
   5   3  18       22.14       60.98     33.08 o 
  -7   4  18       12.46       19.99     47.89 o 
  -6   4  18      364.86      345.74     61.74 o 
  -5   4  18       16.74       42.31     35.65 o 
  -4   4  18      864.47      948.09     91.80 o 
  -3   4  18      124.03      115.77     39.44 o 
  -2   4  18     3155.92     3552.66    186.29 o 
  -1   4  18      102.59      158.01    105.25 o 
   0   4  18      599.77      637.03     56.85 o 
   1   4  18       87.86      121.39     49.53 o 
   2   4  18      137.34      147.64     27.78 o 
   3   4  18      462.22      475.76     45.89 o 
   4   4  18        1.51       -3.25     26.08 o 
   5   4  18        1.92      -27.93     32.28 o 
  -6   5  18        9.18        3.20     33.85 o 
  -5   5  18      276.29      340.91     60.28 o 
  -4   5  18      228.82      261.75     65.78 o 
  -3   5  18       11.82       31.18     32.72 o 
  -2   5  18      235.88      163.56     48.71 o 
  -1   5  18      352.14      344.93     44.98 o 
   0   5  18     1551.72     1629.18     87.30 o 
   1   5  18       85.89       64.14     28.02 o 
   2   5  18      537.48      607.35     46.63 o 
   3   5  18       28.20        2.28     21.53 o 
   4   5  18       21.74       55.58     56.01 o 
   5   5  18        6.48      -10.80     30.40 o 
  -6   6  18      279.06      260.29     60.27 o 
  -5   6  18       91.65       85.65     45.02 o 
  -4   6  18       22.12       -4.43     34.73 o 
  -3   6  18      317.12      343.20     58.33 o 
  -2   6  18      125.12      106.72     44.98 o 
  -1   6  18       11.08       -1.29     25.98 o 
   0   6  18       28.37       64.71     19.23 o 
   1   6  18        0.88        0.12     19.67 o 
   2   6  18      155.04      145.76     28.34 o 
   3   6  18        7.39      -16.71     19.74 o 
   4   6  18        1.97      -20.38     20.38 o 
   5   6  18        3.37       -8.80     29.16 o 
  -6   7  18       53.01       10.41     40.00 o 
  -5   7  18      216.58      219.23     57.65 o 
  -4   7  18        1.75        4.11     32.34 o 
  -3   7  18      754.92      789.66     97.36 o 
  -2   7  18       24.94       18.20     27.45 o 
  -1   7  18       76.25       70.75     20.66 o 
   0   7  18      104.03       41.09     20.20 o 
   1   7  18      116.45       81.11     36.00 o 
   2   7  18       12.67       -7.82     21.23 o 
   3   7  18       57.32       41.19     25.23 o 
   4   7  18       14.08       13.59     24.79 o 
  -6   8  18      277.50      271.93     60.27 o 
  -5   8  18        0.00      -35.30     35.30 o 
  -4   8  18      219.46      304.66     57.92 o 
  -3   8  18       28.11       -0.22     32.06 o 
  -2   8  18      168.35      358.30    127.37 o 
  -1   8  18       24.04        4.24     17.24 o 
   0   8  18       24.52        0.32     24.61 o 
   1   8  18        0.00       28.18     25.37 o 
   2   8  18      189.69      152.44     29.86 o 
   3   8  18       16.78       33.62     23.62 o 
   4   8  18        1.77       10.04     25.58 o 
  -6   9  18        0.29      -34.95     38.28 o 
  -5   9  18      190.21      210.15     56.10 o 
  -4   9  18        7.85        0.77     33.39 o 
  -3   9  18        4.10       18.57     25.15 o 
  -2   9  18       16.68       10.40     18.62 o 
  -1   9  18      307.09      382.95     34.97 o 
   0   9  18       25.29       45.14     19.86 o 
   1   9  18      338.29      378.66     35.81 o 
   2   9  18       14.77        6.92     23.39 o 
   3   9  18      165.48      169.21     42.36 o 
   4   9  18       65.03      103.65     32.76 o 
  -5  10  18       71.54       50.52     66.31 o 
  -4  10  18      126.69      159.78     46.07 o 
  -3  10  18      147.65      129.25     42.47 o 
  -2  10  18       24.30      -13.57     26.02 o 
  -1  10  18       80.83       66.32     22.30 o 
   0  10  18     1555.27     1650.93     91.30 o 
   1  10  18        2.85       -6.59     18.87 o 
   2  10  18        5.33      -20.59     20.59 o 
   3  10  18       29.72       15.70     24.30 o 
   4  10  18      290.76      286.66     42.33 o 
  -5  11  18       44.02       -4.65     39.67 o 
  -4  11  18       76.47       16.17     38.94 o 
  -3  11  18      275.96      280.01     38.00 o 
  -2  11  18        0.05      -17.30     41.32 o 
  -1  11  18       49.22       45.38     22.53 o 
   0  11  18      155.24      163.66     45.03 o 
   1  11  18       52.55       47.27     23.97 o 
   2  11  18      254.19      268.43     80.52 o 
   3  11  18      215.60      246.38     43.73 o 
  -4  12  18      145.10      170.60     34.09 o 
  -3  12  18       22.91        4.00     23.98 o 
  -2  12  18      174.77      176.36     36.99 o 
  -1  12  18       71.10       73.67     29.78 o 
   0  12  18      225.86      218.40     38.54 o 
   1  12  18       14.40       12.41     24.22 o 
   2  12  18        1.45      -21.58     21.58 o 
   3  12  18       49.76       76.83     36.84 o 
  -3  13  18      571.66      591.14     61.29 o 
  -2  13  18       14.68       23.04     27.24 o 
  -1  13  18       36.12       56.52     27.41 o 
   0  13  18       15.63        6.31     24.37 o 
   1  13  18       34.31       75.75     29.84 o 
   2  13  18       40.58       57.34     31.52 o 
  -3  14  18        8.79        3.72     28.22 o 
  -2  14  18       70.75       29.58     38.42 o 
  -1  14  18       42.34       88.32     32.19 o 
   0  14  18      262.63      252.04     42.74 o 
   1  14  18        5.50      -20.94     41.57 o 
  -5   0  19      814.62      840.95    126.30 o 
  -3   0  19      226.08      173.66     67.36 o 
  -1   0  19      343.91      305.22     83.15 o 
   1   0  19      496.16      556.77    123.14 o 
   3   0  19      276.65      259.97     99.99 o 
   5   0  19       20.78      -11.58     77.88 o 
  -6   1  19      342.05      253.88     59.47 o 
  -5   1  19        0.76      -24.72     31.57 o 
  -4   1  19      433.13      461.79     66.97 o 
  -3   1  19       27.23       25.27     45.26 o 
  -2   1  19      274.85      421.21     65.86 o 
  -1   1  19        6.11       47.54     43.15 o 
   0   1  19     1818.84     1653.35    126.13 o 
   1   1  19       25.44       12.65     45.38 o 
   2   1  19      849.29     1037.12    104.12 o 
   3   1  19        2.95      -48.31     48.31 o 
   4   1  19        1.74      -14.15     49.31 o 
   5   1  19       10.13      -12.88     28.14 o 
  -6   2  19      333.70      244.80     55.80 o 
  -5   2  19      518.91      550.33     74.77 o 
  -4   2  19      236.61      135.99     45.55 o 
  -3   2  19      372.87      396.69    102.09 o 
  -2   2  19        7.84        7.30     36.38 o 
  -1   2  19      713.65      856.24     91.50 o 
   0   2  19      105.20      106.11     88.41 o 
   1   2  19     2524.90     2616.39    146.24 o 
   2   2  19       52.75       47.44     53.02 o 
   3   2  19       40.75      110.89     56.60 o 
   4   2  19       32.35       51.10     32.88 o 
   5   2  19      186.52      254.55     42.66 o 
  -6   3  19      132.37      163.76     58.41 o 
  -5   3  19       90.15       31.60     39.36 o 
  -4   3  19     1387.05     1248.46    105.48 o 
  -3   3  19       17.25       20.17     36.26 o 
  -2   3  19      147.32      193.63     50.20 o 
  -1   3  19      133.16      129.45     50.59 o 
   0   3  19     1572.41     1550.85    121.30 o 
   1   3  19       25.32        5.27     47.79 o 
   2   3  19      312.88      256.28     64.75 o 
   3   3  19      164.58      192.51     76.31 o 
   4   3  19      181.86      280.95     62.75 o 
   5   3  19      198.87      103.02     46.84 o 
  -6   4  19        0.41        8.23     36.56 o 
  -5   4  19      631.99      627.74     80.75 o 
  -4   4  19       39.60        9.64     34.21 o 
  -3   4  19     2668.08     2581.73    133.95 o 
  -2   4  19       82.56       87.32     91.57 o 
  -1   4  19       15.34      -16.84     37.96 o 
   0   4  19      565.15      496.92     77.77 o 
   1   4  19     1233.86     1287.97    113.68 o 
   2   4  19      711.73      793.75     93.40 o 
   3   4  19       53.44       61.19     25.51 o 
   4   4  19       92.08       36.12     32.21 o 
   5   4  19       87.87      107.64     37.56 o 
  -6   5  19       73.01       62.64     60.52 o 
  -5   5  19        4.81       16.97     39.77 o 
  -4   5  19     1093.73      974.67     93.38 o 
  -3   5  19      220.70      183.11     48.71 o 
  -2   5  19      391.55      387.92     65.09 o 
  -1   5  19       18.28       33.17     27.03 o 
   0   5  19      687.77      693.01     89.94 o 
   1   5  19      142.70      143.21     53.86 o 
   2   5  19       25.91      -43.80     43.80 o 
   3   5  19      144.00      140.49     43.04 o 
   4   5  19      247.62      191.65    115.77 o 
  -6   6  19        1.06      -18.25     39.42 o 
  -5   6  19      268.62      206.92     64.73 o 
  -4   6  19       70.74       79.06     40.85 o 
  -3   6  19      283.61      293.08     58.67 o 
  -2   6  19      309.16      325.31     62.79 o 
  -1   6  19      493.92      415.07     74.76 o 
   0   6  19        3.35       -9.14     25.32 o 
   1   6  19      286.85      338.62     37.20 o 
   2   6  19       86.15       45.94     23.98 o 
   3   6  19      228.45      325.57     48.21 o 
   4   6  19       18.40       24.54     26.70 o 
  -6   7  19      203.19      137.84     79.46 o 
  -5   7  19        1.94      -36.99     37.87 o 
  -4   7  19      247.72      200.41     53.18 o 
  -2   7  19     1027.82     1192.81     80.97 o 
  -1   7  19        1.04       37.70     29.83 o 
   0   7  19      138.87      164.21     37.76 o 
   1   7  19        1.74      -11.00     19.87 o 
   2   7  19      133.54      137.72     31.73 o 
   3   7  19      175.69      123.80     34.14 o 
   4   7  19      170.12      147.41     34.35 o 
  -5   8  19      335.75      295.29     61.40 o 
  -4   8  19        1.11       -4.71     35.34 o 
  -3   8  19      424.36      480.51     70.69 o 
  -2   8  19        0.29      -27.94     28.86 o 
  -1   8  19      531.47      504.49     76.98 o 
   0   8  19       88.32       74.34     37.48 o 
   1   8  19        2.06       -2.79     22.07 o 
   2   8  19        0.90      -13.64     25.31 o 
   3   8  19      143.95      139.37     31.74 o 
   4   8  19       23.54        9.83     26.33 o 
  -5   9  19       13.82       21.43     41.36 o 
  -4   9  19      158.92      191.33     51.84 o 
  -3   9  19        7.13        5.46     42.37 o 
  -2   9  19      598.41      896.87     92.59 o 
  -1   9  19        0.67      -16.58     16.58 o 
   0   9  19      983.74     1126.14     62.89 o 
   1   9  19       25.17       11.41     22.23 o 
   2   9  19      161.47      179.76     34.25 o 
   3   9  19        7.40       -1.88     23.51 o 
  -5  10  19      175.79      213.66     84.20 o 
  -4  10  19       40.27        6.63     35.63 o 
  -3  10  19       97.13       61.40     39.40 o 
  -2  10  19        6.60      -31.26     31.26 o 
  -1  10  19     1270.11     1416.52     63.07 o 
   0  10  19       33.59       30.53     22.94 o 
   1  10  19      254.76      212.35     30.25 o 
   2  10  19      172.45      193.09     35.02 o 
   3  10  19       90.67      159.16     35.28 o 
  -4  11  19      198.19      220.80     56.84 o 
  -3  11  19       27.96       16.91     33.45 o 
  -2  11  19        9.33       -2.65     22.60 o 
  -1  11  19      488.65      469.02     45.13 o 
   0  11  19       80.66       48.14     26.70 o 
   1  11  19       29.03        4.16     30.25 o 
   2  11  19      181.18      193.36     40.66 o 
  -4  12  19      384.77      347.64     84.73 o 
  -3  12  19      400.30      372.20     65.04 o 
  -2  12  19       81.78       21.95     27.79 o 
  -1  12  19       59.55       56.11     27.24 o 
   0  12  19       20.86       -5.57     25.02 o 
   1  12  19      143.27      124.57     34.58 o 
   2  12  19       51.65      118.93     41.05 o 
  -3  13  19      100.64       92.76     36.84 o 
  -2  13  19      328.05      439.50     63.68 o 
  -1  13  19       41.75       54.59     31.15 o 
   0  13  19       63.56       67.15     37.36 o 
   1  13  19      129.70      138.73     35.21 o 
  -1  14  19      137.03      199.90     41.07 o 
  -6   0  20      220.58      308.38     89.46 o 
  -4   0  20      752.82      745.17    119.98 o 
  -2   0  20      357.60      532.56    105.25 o 
   0   0  20      312.08      356.80    105.25 o 
   2   0  20      515.96      893.57    138.93 o 
   4   0  20      139.08      158.93     93.67 o 
  -6   1  20       22.11        9.35     42.34 o 
  -5   1  20      482.47      496.93     77.71 o 
  -4   1  20      160.04      141.32     46.87 o 
  -3   1  20       93.88      128.82     45.76 o 
  -2   1  20      333.75      485.02    105.78 o 
  -1   1  20      466.48      467.35    180.50 o 
   0   1  20        9.32       10.45     44.36 o 
   1   1  20      753.46      641.22     93.34 o 
   2   1  20       72.08      134.79     61.23 o 
   3   1  20      426.96      392.35     82.57 o 
   4   1  20        0.03        9.74     53.11 o 
  -6   2  20      136.79       73.52     44.64 o 
  -5   2  20        2.68        1.08     38.19 o 
  -4   2  20      264.89      240.61     55.80 o 
  -3   2  20      153.21      204.18     78.94 o 
  -2   2  20     1343.83     1184.18    139.46 o 
  -1   2  20       97.06      156.03     55.26 o 
   0   2  20      178.64      203.73     61.56 o 
   1   2  20       50.62      101.59    133.14 o 
   2   2  20     1394.12     1462.30    136.30 o 
   3   2  20        9.25       64.27     67.89 o 
   4   2  20      150.26      102.60     64.86 o 
  -6   3  20       10.22       30.48     42.67 o 
  -5   3  20      440.32      358.33     67.68 o 
  -4   3  20      101.86       35.06     38.06 o 
  -3   3  20      570.59      627.54     95.78 o 
  -2   3  20      765.63      742.84    195.76 o 
  -1   3  20     1342.90     1346.36    114.09 o 
   0   3  20       67.00       79.80     58.41 o 
   1   3  20      256.83      146.80     64.20 o 
   2   3  20        1.09      108.54     54.06 o 
   3   3  20      442.48      505.77    119.46 o 
   4   3  20       67.59       34.25     57.36 o 
  -6   4  20      568.81      690.14     88.85 o 
  -5   4  20       40.71       29.75     52.62 o 
  -4   4  20      254.29      290.32     57.07 o 
  -3   4  20      565.38      473.72     79.99 o 
  -2   4  20     1822.92     1438.68    117.96 o 
  -1   4  20        0.87       11.93     27.45 o 
   0   4  20       68.09       20.87     50.49 o 
   1   4  20       65.81      -38.89     53.68 o 
   2   4  20     1308.85     1353.66    117.94 o 
   3   4  20        1.92       -9.13     53.15 o 
   4   4  20        5.98       14.24     29.56 o 
  -6   5  20       15.50      -18.24     42.96 o 
  -5   5  20       93.26       29.74     45.27 o 
  -4   5  20      156.76      156.67     50.59 o 
  -3   5  20     1140.29     1100.51    127.35 o 
  -2   5  20      183.14      226.31     59.91 o 
  -1   5  20      941.48     1097.31     77.39 o 
   0   5  20       35.19        4.85     47.56 o 
   1   5  20        1.92       36.74     49.45 o 
   2   5  20       39.82      -14.24     44.64 o 
   3   5  20      326.60      282.83     67.73 o 
   4   5  20      240.73      235.34     43.09 o 
  -5   6  20       39.78      -28.34     41.30 o 
  -4   6  20      103.80       37.31     39.81 o 
  -3   6  20       39.01       34.95     41.45 o 
  -2   6  20      456.60      521.16     79.94 o 
  -1   6  20      456.53      365.81     48.67 o 
   0   6  20      710.60      846.21    111.56 o 
   1   6  20        1.18      -58.94     58.94 o 
   2   6  20        2.40      -39.99     49.86 o 
   3   6  20      127.48      135.59     36.92 o 
   4   6  20      143.19      199.09     70.69 o 
  -5   7  20      109.63       89.92     81.57 o 
  -4   7  20       46.24       12.10     38.70 o 
  -3   7  20      253.17      275.46     62.46 o 
  -2   7  20        6.65       -8.01     28.08 o 
  -1   7  20      329.64      336.90     68.00 o 
   0   7  20       13.09       24.64     35.03 o 
   1   7  20      136.04       73.12     63.15 o 
   2   7  20       84.60       61.85     26.46 o 
   3   7  20      103.24       92.81     63.55 o 
  -5   8  20       58.77       22.19     44.19 o 
  -4   8  20      318.37      249.61     60.81 o 
  -3   8  20       58.64       39.39     33.88 o 
  -2   8  20      583.39      603.28     62.73 o 
  -1   8  20        0.11      -11.84     28.49 o 
   0   8  20      266.68      249.75     55.25 o 
   1   8  20       59.47       43.31     86.83 o 
   2   8  20      376.49      410.27     65.44 o 
   3   8  20        3.02       -1.80     26.44 o 
  -5   9  20       40.18       69.95     45.01 o 
  -4   9  20       40.31       -7.54     46.31 o 
  -3   9  20      498.13      499.75     87.03 o 
  -2   9  20       75.52       39.01     33.97 o 
  -1   9  20      921.93      820.09    104.15 o 
   0   9  20        7.30       10.18     38.04 o 
   1   9  20      251.65      243.22     39.67 o 
   2   9  20      102.07       47.17     28.29 o 
   3   9  20      105.25       89.16     34.99 o 
  -4  10  20      170.50      212.27     54.62 o 
  -3  10  20        4.95       49.89     41.50 o 
  -2  10  20      188.92      198.27     52.18 o 
  -1  10  20      100.72      152.23     48.22 o 
   0  10  20      648.14      715.85     49.48 o 
   1  10  20      122.71       71.72     28.98 o 
   2  10  20      103.80      119.25     33.63 o 
  -3  11  20      237.81      213.17     81.57 o 
  -2  11  20       99.00       42.90     42.55 o 
  -1  11  20        5.65       -9.15     35.70 o 
   0  11  20      235.25      298.92     56.32 o 
   1  11  20      590.63      741.74     66.61 o 
   2  11  20       39.74       99.55     36.36 o 
  -3  12  20        1.52      -10.46     42.63 o 
  -2  12  20       91.05       77.88     51.57 o 
  -1  12  20      255.15      295.42     69.99 o 
   0  12  20      203.95      250.81     41.67 o 
   1  12  20       12.15       19.16     27.57 o 
  -1  13  20       46.38       73.82     33.60 o 
  -5   0  21      253.11      432.58    104.20 o 
  -3   0  21       17.44       25.26     56.83 o 
  -1   0  21      172.83      259.97     88.41 o 
   1   0  21      326.38      401.00    108.41 o 
   3   0  21       65.35      110.51     82.09 o 
  -6   1  21      177.29      137.33     54.51 o 
  -5   1  21        0.42      -13.03     37.17 o 
  -4   1  21       26.68       13.85     34.88 o 
  -3   1  21       57.76      140.58     48.74 o 
  -2   1  21      508.07      464.72     76.96 o 
  -1   1  21       43.92       45.94     44.58 o 
   0   1  21      468.59      457.65     99.46 o 
   1   1  21       71.84       69.60     91.57 o 
   2   1  21       14.13       47.61     56.01 o 
   3   1  21       34.03      -21.57     54.27 o 
   4   1  21       39.53      -35.86     74.20 o 
  -6   2  21       88.55      130.40     55.35 o 
  -5   2  21      716.56      728.54    119.46 o 
  -4   2  21        7.62        8.47     33.47 o 
  -3   2  21      266.03      330.31     63.95 o 
  -2   2  21       36.10      273.42    270.49 o 
  -1   2  21      597.02      653.39     85.55 o 
   0   2  21       31.31      -43.75     43.75 o 
   1   2  21      685.18      748.92     96.72 o 
   2   2  21       13.61       -8.32     51.69 o 
   3   2  21        1.49      -33.58     89.46 o 
   4   2  21        0.75      -45.96     57.50 o 
  -5   3  21       83.45       17.51     48.94 o 
  -4   3  21      592.71      508.52     97.36 o 
  -3   3  21       33.70       20.27     40.85 o 
  -2   3  21      111.63       89.52     68.41 o 
  -1   3  21      363.63      322.85     67.95 o 
   0   3  21     1559.96     1758.22    137.93 o 
   1   3  21       70.75       10.15     48.76 o 
   2   3  21        1.49       32.63     55.07 o 
   3   3  21       13.38      -29.78     56.64 o 
   4   3  21      270.20      322.97    209.45 o 
  -5   4  21      129.68       97.45     61.57 o 
  -4   4  21       22.97       79.25     98.93 o 
  -3   4  21      791.32      718.32     88.08 o 
  -2   4  21       28.89       37.49     50.20 o 
  -1   4  21       52.31       91.71     34.27 o 
   0   4  21        7.06       34.34     52.59 o 
   1   4  21      568.76      600.21     86.29 o 
   2   4  21       79.79        5.67     53.10 o 
   3   4  21       15.20       53.40     59.52 o 
  -5   5  21       24.97       12.91     42.11 o 
  -4   5  21      778.32      811.87     93.03 o 
  -3   5  21       14.85      -31.47     31.47 o 
  -2   5  21      371.57      461.21     77.00 o 
  -1   5  21      130.04      124.10     36.64 o 
   0   5  21      288.86      463.92     82.03 o 
   1   5  21       14.83       37.34    142.09 o 
   2   5  21        1.26      -23.15     52.84 o 
   3   5  21        0.33      -21.69     49.54 o 
  -5   6  21      110.06      104.24     49.49 o 
  -4   6  21       45.17       25.49     42.67 o 
  -3   6  21      234.41      206.07     75.78 o 
  -2   6  21      225.06      226.11     62.56 o 
  -1   6  21      302.23      283.05     58.53 o 
   0   6  21       37.15       29.88     51.21 o 
   1   6  21      229.54      196.49     77.88 o 
   2   6  21       24.12       61.98     72.62 o 
   3   6  21       24.03       14.03     63.15 o 
  -5   7  21        1.78       44.92     45.40 o 
  -4   7  21      126.29      148.66     53.31 o 
  -3   7  21      121.82      170.60     59.74 o 
  -2   7  21      340.17      428.90     56.11 o 
  -1   7  21        0.82        7.65     30.70 o 
   0   7  21      146.48      158.28     63.89 o 
   1   7  21       51.98       24.67     53.78 o 
   2   7  21      251.38      303.07     71.79 o 
   3   7  21        4.29       36.19     57.29 o 
  -4   8  21       28.34       22.63     43.91 o 
  -3   8  21      204.03      170.27     50.17 o 
  -2   8  21       30.95        7.30     33.09 o 
  -1   8  21      648.30      782.55     71.07 o 
   0   8  21        2.35      -32.26     49.49 o 
   1   8  21      148.15      165.15     63.05 o 
   2   8  21       22.44       14.55     56.16 o 
  -4   9  21      121.05      135.74     41.19 o 
  -3   9  21       21.17        1.76     61.85 o 
  -2   9  21      392.38      489.94    139.30 o 
  -1   9  21      173.17      237.30     69.83 o 
   0   9  21      443.75      473.81     58.65 o 
   1   9  21       38.56        8.42     52.84 o 
   2   9  21       69.25       25.15     59.41 o 
  -3  10  21      153.85      155.51     68.41 o 
  -2  10  21       28.51       29.48     68.41 o 
  -1  10  21      534.22      595.52     76.12 o 
   0  10  21        0.00      -19.83     49.33 o 
   1  10  21      131.55      127.19     57.35 o 
  -2  11  21      196.06      225.71     57.55 o 
  -1  11  21      254.47      201.63     97.88 o 
   0  11  21      322.31      460.92     75.58 o 
   1  11  21      107.65      177.87     91.57 o 
  -4   0  22       85.90       67.36     67.36 o 
  -2   0  22      861.94     1170.38    166.29 o 
   0   0  22     1019.41     1023.03    158.93 o 
   2   0  22      172.78      144.19     86.30 o 
  -5   1  22       49.79       53.43     47.04 o 
  -4   1  22       17.25       -1.59     39.36 o 
  -3   1  22      155.53      126.59     51.95 o 
  -2   1  22      186.67       85.82     52.37 o 
  -1   1  22      435.40      364.59     68.78 o 
   0   1  22        3.64       82.40     57.25 o 
   1   1  22      286.19      291.97     73.30 o 
   2   1  22        0.23      -15.45     55.80 o 
   3   1  22       82.52      105.53     92.09 o 
  -5   2  22        5.05       16.32     42.79 o 
  -4   2  22      184.16       83.22     48.97 o 
  -3   2  22      110.49      111.00     50.98 o 
  -2   2  22      323.50      261.29     67.32 o 
  -1   2  22      120.34      175.81     58.38 o 
   0   2  22      121.33      153.15     76.31 o 
   1   2  22       31.61       91.21     59.48 o 
   2   2  22      796.12      811.60    101.67 o 
   3   2  22       22.00       44.99     58.39 o 
  -5   3  22      289.20      277.45     63.55 o 
  -4   3  22        5.11       26.43     41.26 o 
  -3   3  22      618.31      786.95     94.44 o 
  -2   3  22      215.38      255.95     66.67 o 
  -1   3  22     1740.19     1904.64    149.98 o 
   0   3  22        3.47      -31.26     64.20 o 
   1   3  22      221.96      200.00     91.57 o 
   2   3  22      109.33       75.93     85.78 o 
   3   3  22      459.57      257.33     73.40 o 
  -5   4  22       12.96       52.72    103.14 o 
  -4   4  22      206.40      171.86     57.18 o 
  -3   4  22      134.40      -19.09     39.47 o 
  -2   4  22     1154.50      980.80    107.38 o 
  -1   4  22        2.96       25.48     48.31 o 
   0   4  22        4.66       31.84     55.76 o 
   1   4  22       51.85       76.59     57.91 o 
   2   4  22      863.78      939.21    124.19 o 
   3   4  22      103.98      162.15     72.54 o 
  -5   5  22      239.49      373.87     70.84 o 
  -4   5  22        0.22       -1.34     39.86 o 
  -3   5  22      741.82      894.69    100.84 o 
  -2   5  22       88.42       24.45     53.45 o 
  -1   5  22       10.95       -2.46     43.53 o 
   0   5  22      144.27      215.89     65.48 o 
   1   5  22      201.84      289.39     69.53 o 
   2   5  22       53.97       71.60     59.88 o 
   3   5  22      159.77      164.42     67.71 o 
  -4   6  22      217.51      163.24     55.14 o 
  -3   6  22       54.93       82.36     55.14 o 
  -2   6  22      320.30      279.12     49.86 o 
  -1   6  22        2.18      -13.09     30.43 o 
   0   6  22      476.03      623.40     93.45 o 
   1   6  22      167.61       79.10     93.67 o 
   2   6  22       60.64      109.36     94.20 o 
  -4   7  22        2.19      -18.70     40.75 o 
  -3   7  22       64.31       62.99     50.23 o 
  -2   7  22       25.41       25.75     40.80 o 
  -1   7  22      168.27      188.12     44.30 o 
   0   7  22       14.38      -42.62     67.89 o 
   1   7  22      201.86      184.46    141.56 o 
   2   7  22       23.76       86.43     64.11 o 
  -3   8  22        5.17      -19.07     33.55 o 
  -2   8  22      296.51      211.64     45.53 o 
  -1   8  22       24.20       50.39     45.92 o 
   0   8  22      349.06      342.72    104.20 o 
   1   8  22        0.02      -17.40     54.31 o 
   2   8  22      261.90      374.23     83.34 o 
  -3   9  22      581.78      629.70     70.14 o 
  -2   9  22      177.95      226.17     48.79 o 
  -1   9  22      400.82      354.79     56.22 o 
   0   9  22      157.48      129.98     66.24 o 
   1   9  22      207.15      105.70     63.98 o 
  -2  10  22        6.00      -13.29     36.81 o 
  -1  10  22        0.03       73.35     51.57 o 
   0  10  22      298.76      498.88    126.30 o 
  -3   0  23      153.76      273.65     92.62 o 
  -1   0  23      224.21      250.49     92.62 o 
   1   0  23      115.96      104.20     88.41 o 
  -4   1  23       22.29       32.16     47.25 o 
  -3   1  23        0.45       14.52     64.20 o 
  -2   1  23      719.04      878.09    106.05 o 
  -1   1  23       33.79       39.81     50.46 o 
   0   1  23      641.94      625.65     99.30 o 
   1   1  23       13.41       56.76     61.40 o 
   2   1  23       27.89       -3.81     60.27 o 
  -4   2  23        0.75        7.83     42.00 o 
  -3   2  23       25.75      102.27     51.40 o 
  -2   2  23        6.09       70.08    119.46 o 
  -1   2  23      541.02      619.07    134.19 o 
   0   2  23       10.19      -13.11     61.57 o 
   1   2  23      622.04      632.91     96.00 o 
   2   2  23       39.27       45.95     63.99 o 
  -4   3  23      393.44      346.99     70.33 o 
  -3   3  23        0.81      -14.92     47.20 o 
  -2   3  23      445.44      568.11     88.48 o 
  -1   3  23       82.21       42.98    118.41 o 
   0   3  23      226.74       87.85     66.61 o 
   1   3  23       57.55      136.98     64.96 o 
   2   3  23        5.00       54.76     60.81 o 
  -4   4  23       30.34      -35.16     41.65 o 
  -3   4  23     1227.09     1236.85    121.06 o 
  -2   4  23        0.79      -12.77     48.03 o 
  -1   4  23      430.60      297.87    105.78 o 
   0   4  23      167.57       76.97     64.22 o 
   1   4  23      254.76      262.55     74.99 o 
   2   4  23       13.22       15.54    133.67 o 
  -4   5  23      392.47      370.60    135.77 o 
  -3   5  23       29.79       19.66     52.59 o 
  -2   5  23      133.35      107.21     41.34 o 
  -1   5  23       68.89      122.62     57.31 o 
   0   5  23       67.32       64.40     58.16 o 
   1   5  23      169.59      244.94     73.50 o 
   2   5  23       92.38       84.47     69.99 o 
  -3   6  23      141.24      103.50    127.35 o 
  -2   6  23       52.40       35.51     35.26 o 
  -1   6  23        1.83      -44.28     44.28 o 
   0   6  23       16.92      -31.29     52.70 o 
   1   6  23      112.25        3.67     61.40 o 
  -3   7  23       39.84       -4.54     38.63 o 
  -2   7  23      129.29       46.51     43.42 o 
  -1   7  23       39.95       20.91     55.01 o 
   0   7  23      269.85      298.50    106.83 o 
   1   7  23        0.24       46.69     62.46 o 
  -2   8  23        2.18        0.32     36.00 o 
  -1   8  23      374.12      442.70    191.03 o 
   0   8  23        0.08      -55.44     55.44 o 
  -4   0  24      265.32      279.96    101.04 o 
  -2   0  24      164.97      110.51     84.20 o 
   0   0  24      115.49       48.41     83.15 o 
  -4   1  24       28.67       39.66     55.44 o 
  -3   1  24      516.48      601.25     94.04 o 
  -2   1  24        1.73        9.97     53.18 o 
  -1   1  24       51.29       79.39     58.10 o 
   0   1  24        1.39      -52.35     55.06 o 
   1   1  24      147.14      100.31     66.97 o 
  -3   2  24        1.89      -78.94     78.94 o 
  -2   2  24      245.21      238.71    103.14 o 
  -1   2  24      267.33      434.51     80.62 o 
   0   2  24      408.44      365.30    182.61 o 
   1   2  24        7.14       30.26     60.65 o 
  -3   3  24      348.78      394.36    154.72 o 
  -2   3  24       77.72      -26.68     55.58 o 
  -1   3  24      499.81      649.61     97.69 o 
   0   3  24        9.32      -53.77     53.77 o 
   1   3  24       11.84       98.50     65.09 o 
  -3   4  24       25.61      -22.15     55.26 o 
  -2   4  24      914.05      985.28    119.98 o 
  -1   4  24       89.53      219.97     98.93 o 
   0   4  24       10.83      -19.92     61.37 o 
   1   4  24        7.10      -47.39     60.27 o 
  -3   5  24      161.12      140.12     65.84 o 
  -2   5  24        3.25      -47.25     47.25 o 
  -1   5  24      109.87       77.55     58.74 o 
   0   5  24        3.60      -52.34     52.34 o 
   1   5  24      100.18       33.97     82.09 o 
  -2   6  24       91.07      105.45     41.30 o 
  -1   6  24       34.26       -5.11     53.36 o 
   0   6  24      134.71      158.64     71.82 o 
  -1   0  25      162.10      -23.15     79.99 o 
  -2   1  25      217.71      183.86    190.50 o 
  -1   1  25       16.06       14.68     59.47 o 
   0   1  25       37.00       42.85     64.73 o 
  -2   2  25        0.56       33.35    115.77 o 
  -1   2  25      279.40      169.27     95.25 o 
   0   2  25        0.13      -37.39     62.30 o 
  -1   3  25      107.84       37.75     58.42 o 
                                                 
